# Supplementary material for: Insights into Hepatopancreatic Functions for Nutrition Metabolism and Ovarian Development in the Crab Portunus trituberculatus: Gene Discovery in the Comparative Transcriptome of Different Hepatopancreas Stages
Source: PLoS One. 2014 Jan 13;9(1):e84921. doi: 10.1371/journal.pone.0084921 (PMC3890295; doi:10.1371/journal.pone.0084921)
Supplement: Table S1 — Annotation of unigenes in the P. trituberculatus hepatopancreas transcriptome. A list of unigenes with the predicted protein sequences, including contigs and singlets, were annotated with biological functions in the hepatopancreas. (xlsx) (XLSX) [file pone.0084921.s003.xlsx]

## Sheet: sheet1
Sequence ID	Length (bp)	Annotation
Contig3099	795	13S condensin XCAP-D2 subunit, partial
Contig5856	2594	14-3-3-like protein
Contig7096	483	14-3-3-like protein
Contig5785	295	14-3-3-like protein
Contig19627	441	14-3-3-like protein
5-G0EDD0L02HTQSJ	121	150 kDa oxygen-regulated protein precursor, putative
5-G0EDD0L02I8POK	293	1-acylglycerol-3-phosphate O-acyltransferase 5
3-G0CLBUI02EPA36	471	1-acyl-sn-glycerol-3-phosphate acyltransferase zeta
3-G0CLBUI02EAVCU	481	1-acyl-sn-glycerol-3-phosphate acyltransferase zeta
Contig9691	746	24-dehydrocholesterol reductase
Contig18300	796	26S protease regulatory subunit 6b
Contig2522	286	26S proteasome non-ATPase regulatory subunit 2
Contig12975	670	26S proteasome non-ATPase regulatory subunit 6-like
Contig9099	460	26S proteasome non-ATPase regulatory subunit, putative
Contig8789	874	26S proteasome regulatory complex ATPase RPT4
1-G0EDD0L02G5JA2	407	26S proteasome regulatory complex ATPase RPT5
Contig6148	590	26S proteasome regulatory complex subunit RPN11
Contig15923	1144	26S proteasome regulatory complex subunit RPN8/PSMD7
Contig2349	834	26S proteasome regulatory subunit S3
Contig16065	521	26S proteasome subunit
Contig8837	858	28S ribosomal protein S9, mitochondrial
3-G0CLBUI02DS1DX	305	2-acylglycerol O-acyltransferase 1
Contig8850	511	3 hydroxysteroid dehydrogenase, putative
Contig6889	433	30S ribosomal protein S10
Contig647	459	39S ribosomal protein L35, mitochondrial precursor
Contig17050	1073	39S ribosomal protein L46, mitochondrial-like
Contig14689	639	39S ribosomal protein L47, mitochondrial-like
3-G0CLBUI02D85LK	236	39S ribosomal protein L51, mitochondrial
Contig1132	581	3-hydroxyisobutyrate dehydrogenase family protein
Contig8608	435	40S ribosomal protein S13
Contig9737	497	40S ribosomal protein S14
Contig17857	226	40S ribosomal protein S14, putative
Contig5865	503	40S ribosomal protein S17
5-G0EDD0L02I06C7	270	40S ribosomal protein S2, putative
Contig5567	708	40S ribosomal protein S20
3-G0CLBUI02D9DJ3	216	40S ribosomal protein S22
3-G0CLBUI02D0D0R	305	40S ribosomal protein S24
Contig6227	891	40S ribosomal protein S27
Contig14726	847	40S ribosomal protein S3-like
Contig5677	863	40S ribosomal protein S5
Contig15078	656	46 kDa FK506-binding nuclear protein
5-G0EDD0L02G9UHB	420	4-aminobutyrate aminotransferase, mitochondrial-like
Contig10670	488	4-coumarate-CoA ligase
Contig10658	798	4-hydroxy-2-oxoglutarate aldolase, mitochondrial precursor
Contig19100	514	5-methyltetrahydrofolate-homocysteine methyltransferase-like
Contig20546	1080	60S acidic ribosomal protein P0
Contig7165	373	60S acidic ribosomal protein P2
Contig7925	685	60S ribosomal protein L13A
Contig7058	545	60S ribosomal protein L14-like
Contig20592	725	60S ribosomal protein L15
Contig2735	522	60S ribosomal protein L27
Contig8594	415	60S ribosomal protein L27a
Contig15571	601	60S ribosomal protein L27a
Contig1566	432	60S ribosomal protein L35a isoform 2
5-G0EDD0L02JFXD3	426	60S ribosomal protein L35a isoform 2
Contig16727	2065	60S ribosomal protein L4
1-G0EDD0L02HTQXG	492	60S ribosomal protein L4 isoform 1
3-G0CLBUI02EXMT8	384	60S ribosomal protein L7a
Contig12978	672	60S ribosome subunit biogenesis protein NIP7 homolog
1-G0EDD0L02HC0MT	90	6-phosphofructo 2-kinase/fructose 2,6-bisphosphatase short form
Contig258	417	6-phosphofructo-2-kinase/fructose 2,6-bisphosphatase, putative
Contig11142	392	6-phosphofructo-2-kinase/fructose-2,6-bisphosphatase short form
1-G0EDD0L02HNL7L	340	6-phosphofructo-2-kinase/fructose-2,6-bisphosphatase short form, putative
Contig18991	485	6-phosphofructokinase
Contig4000	735	6-phosphogluconolactonase
1-G0EDD0L02FXQLP	306	A Chain A, 1.2a Resolution Structure Of A Crayfish Trypsin Complexed With A Peptide Inhibitor, Sgti
1-G0EDD0L02HEQYO	340	A Chain A, Crystal Structure Of Rab9 Complexed To Gdp Reveals A Dimer With An Active Conformation Of Switch Ii pdb
3-G0CLBUI02ETIBD	308	A Chain A, Crystal Structure Of The Catalytic Domain Of Human Protein Tyrosine Phosphatase Non-Receptor Type 18
1-G0EDD0L02G1L09	449	A Chain A, Structural Determinants For Improved Thermal Stability Of Designed Ankyrin Repeat Proteins With A Redesigned C- Capping Module. pdb
Contig12531	725	AAEL001205-PA
Contig17819	390	ABC protein, subfamily ABCD
Contig9490	327	ABC protein, subfamily ABCF
Contig141	826	ABC protein, subfamily ABCH
Contig2420	297	ABC transporter
3-G0CLBUI02C4TA8	383	ABC transporter
3-G0CLBUI02EOQB0	411	ABC transporter ATP-binding protein
Contig10496	407	ABC transporter, putative
Contig7907	2728	ABC transporter, putative
Contig16607	694	ABC transporter, subfamily D
Contig6493	870	ABCC/MRP-like protein
3-G0CLBUI02C4HPO	403	ABC-type multidrug/protein/lipid transport system ATPase component
Contig678	554	abhydrolase domain-containing protein 3 isoform 2
Contig19908	183	ablim, putative
Contig19473	462	abnormal GONad development family member (gon-1)
Contig6158	489	Acadm protein
Contig640	758	acetolactate synthase-like protein
Contig21153	574	acetyl-coa carboxylase
5-G0EDD0L02HC8U9	463	acetyl-CoA carboxylase
Contig19184	479	acetyl-CoA synthetase 2
Contig19281	1719	acheron
1-G0EDD0L02GSFGA	218	acid sphingomyelinase, putative
1-G0EDD0L02G0M0C	259	acid sphingomyelinase, putative
3-G0CLBUI02D0HSH	409	Acidic mammalian chitinase
1-G0EDD0L02J34OR	414	acidic ribosomal protein P0
Contig4765	1197	acinus
Contig9251	898	acireductone dioxygenase, putative
Contig21524	732	aconitate hydratase
Contig3589	416	Aconitate hydratase, mitochondrial
Contig15096	614	aconitate hydratase, mitochondrial
Contig18788	1170	actin
Contig18064	180	actin
5-G0EDD0L02J5D2Z	233	actin
3-G0CLBUI02C51FA	351	actin
1-G0EDD0L02FHURO	257	actin 3
Contig7304	425	Actin-2
Contig19227	585	actin-binding Rho-activating protein-like isoform 2
Contig17893	177	actin-interacting protein 1-like isoform 1
Contig16037	2008	actin-related protein 2/3 complex subunit 1A
Contig8682	542	Activating molecule in BECN1-regulated autophagy protein 1
1-G0EDD0L02JDM4D	213	activating signal cointegrator 1 complex subunit 3
Contig12218	443	Activin receptor type-1 precursor
Contig16935	492	acyl carrier protein
Contig17804	220	acyl coa dehydrogenase 6-like
Contig21172	2150	acyl-CoA dehydrogenase domain-containing protein
Contig8862	1253	acyl-coa dehydrogenase isoform 1
Contig19554	649	acyl-CoA oxidase
Contig9859	841	acyl-CoA oxidase
5-G0EDD0L02IQI7K	151	acyl-CoA synthetase bubblegum family member 1, isoform CRA_b
Contig8281	380	acyl-CoA synthetase family member 3, mitochondrial
Contig1344	670	Acyl-CoA synthetase short-chain family member 2, partial
Contig2699	366	acyl-CoA-binding domain-containing protein 6
Contig11256	1445	acyl-CoA-binding protein
Contig10979	2539	Acyl-Coenzyme A dehydrogenase, long chain
1-G0EDD0L02HU2ET	333	Acyl-coenzyme A oxidase 3, peroxisomal, putative
Contig374	422	acyl-coenzyme A synthetase ACSM3, mitochondrial
Contig11402	935	acyl-coenzyme A thioesterase 3
3-G0CLBUI02DVCN1	441	acyl-coenzyme A thioesterase 3-like
Contig20198	679	Acyl-protein thioesterase 2
Contig8512	355	acyltransferase 3
Contig21482	182	acyltransferase 3
5-G0EDD0L02HHCNX	342	acyltransferase, putative
Contig250	456	ACyLtransferase-like family member (acl-5)
Contig12621	1296	ACYPI001763
1-G0EDD0L02J0370	383	Ada
5-G0EDD0L02HZZEP	439	ADAM 10 precursor, putative
Contig13740	1027	adaptin ear-binding coat-associated protein 2
Contig19757	1036	adducin
Contig11192	387	adenosine deaminase
Contig19519	479	Adenylate cyclase type 2
Contig2387	417	adenylate cyclase type 9-like
Contig8809	578	adenylate kinase isoenzyme 6
Contig21489	513	adenylosuccinate lyase, putative
Contig21296	410	adenylosuccinate lyase, putative
3-G0CLBUI02DWP4X	432	adenylosuccinate synthetase-like
Contig5749	314	adenylsulfate kinase, putative
3-G0CLBUI02C6UVE	425	adenylyltransferase and sulfurtransferase MOCS3-like
Contig7856	2132	ADIPOR-like receptor
Contig225	455	ADIPOR-like receptor
Contig983	449	ADP ribosylation factor 4
Contig603	2018	ADP-ribosylation factor 1
Contig955	523	ADP-ribosylation factor GTPase-activating protein, putative
1-G0EDD0L02J0SJ0	456	ADP-ribosylation factor-binding protein GGA1
1-G0EDD0L02IAUWP	258	ADP-ribosylation factor-binding protein GGA1
Contig10284	453	ADP-ribosylation factor-like protein 4A
5-G0EDD0L02F3MU3	446	ADP-ribosylation factor-related protein 1
1-G0EDD0L02G9VLP	465	AF134586_1 reverse transcriptase-like protein
3-G0CLBUI02DJPO1	174	AF157046_1 G protein-coupled receptor kinase type 2
1-G0EDD0L02IVHWV	351	AF277150_1 V-ATPase 16 kD proteolipid subunit c
5-G0EDD0L02FR9PP	207	AF287482_5 Orf122
1-G0EDD0L02IJPCW	464	AF289084_1 putative protein kinase C epsilon
3-G0CLBUI02E0WNS	309	AF348492_1 p600
1-G0EDD0L02FMFPA	463	Afadin
Contig19962	276	afadin-like
Contig19591	444	AGAP000026-PA
3-G0CLBUI02DYN23	390	AGAP000026-PA
Contig6156	337	AGAP000032-PA
Contig9898	333	AGAP000391-PA
Contig1787	1038	AGAP000432-PA
5-G0EDD0L02I37IV	451	AGAP000519-PA
1-G0EDD0L02FQ7SK	226	AGAP000792-PA
Contig2449	352	AGAP000812-PA
Contig10138	535	AGAP000834-PB
Contig10129	455	AGAP001134-PA
Contig21220	216	AGAP001235-PA
Contig1391	565	AGAP001271-PB
Contig14026	674	AGAP001290-PA
Contig18779	485	AGAP001419-PC
Contig12335	490	AGAP001444-PA
Contig11241	931	AGAP001565-PA
Contig17307	610	AGAP001645-PA
Contig21099	589	AGAP001645-PA
1-G0EDD0L02HT0IQ	483	AGAP001759-PA
Contig7357	313	AGAP001797-PC
3-G0CLBUI02DTI8K	260	AGAP001806-PA
Contig18907	579	AGAP001957-PA
1-G0EDD0L02I5B5N	439	AGAP002015-PA
1-G0EDD0L02F7HJC	434	AGAP002015-PA
Contig7933	445	AGAP002194-PA
1-G0EDD0L02HTJDG	224	AGAP002272-PA
1-G0EDD0L02FXQ30	224	AGAP002272-PA
1-G0EDD0L02HS8SK	223	AGAP002278-PA
3-G0CLBUI02ECNIW	341	AGAP002347-PA
3-G0CLBUI02DKCIQ	505	AGAP002449-PA
3-G0CLBUI02D95FQ	307	AGAP002518-PA
Contig239	394	AGAP002644-PA
3-G0CLBUI02DY7RH	398	AGAP002644-PA
1-G0EDD0L02GW0G1	186	AGAP002668-PA
Contig8867	481	AGAP002816-PA
Contig8883	560	AGAP003123-PA
Contig11855	1212	AGAP003184-PA
Contig7672	460	AGAP003352-PA
Contig11301	676	AGAP003445-PA
Contig7633	527	AGAP003537-PA
Contig4087	890	AGAP003644-PA
Contig21597	1655	AGAP003770-PA
Contig20333	1225	AGAP003893-PA
Contig20632	348	AGAP004052-PA
Contig11330	550	AGAP004115-PA
5-G0EDD0L02F82RN	362	AGAP004136-PA
Contig6472	426	AGAP004153-PA
Contig94	472	AGAP004352-PA
Contig16223	2484	AGAP004366-PA
Contig4273	484	AGAP004451-PA
Contig8663	514	AGAP004742-PA
Contig1165	458	AGAP004742-PA
1-G0EDD0L02J6KFZ	470	AGAP004892-PA
5-G0EDD0L02JXNOL	442	AGAP005175-PA
1-G0EDD0L02HTEBX	467	AGAP005288-PA
Contig20138	580	AGAP005447-PA
Contig5684	668	AGAP005486-PA
Contig16444	1957	AGAP005630-PA
Contig7191	754	AGAP005941-PA
Contig8766	834	AGAP006165-PA
Contig10629	3902	AGAP006478-PA
Contig17714	859	AGAP006526-PA
Contig4777	668	AGAP006576-PA
Contig6177	608	AGAP006653-PB
Contig5834	1715	AGAP006670-PA
Contig7653	378	AGAP006812-PA
1-G0EDD0L02GW2HJ	501	AGAP006817-PA
Contig21450	379	AGAP006826-PA
1-G0EDD0L02IIO6S	393	AGAP006949-PA
Contig12530	529	AGAP006996-PA
3-G0CLBUI02E1ELQ	172	AGAP007242-PA
Contig12236	506	AGAP007297-PA
Contig14486	734	AGAP007342-PA
Contig20052	880	AGAP007368-PA
Contig1588	885	AGAP007368-PA
Contig1257	1108	AGAP007368-PA
Contig6178	1083	AGAP007368-PA
Contig9384	1127	AGAP007368-PA
Contig1911	335	AGAP007574-PA
Contig17478	1071	AGAP007587-PA
Contig384	472	AGAP007684-PA
Contig9110	340	AGAP008405-PA
Contig21540	581	AGAP008494-PA
Contig6633	1106	AGAP008952-PA
Contig16944	589	AGAP009114-PA
Contig163	381	AGAP009405-PA
5-G0EDD0L02IG752	435	AGAP009703-PA
Contig10383	423	AGAP009973-PA
Contig10986	381	AGAP009990-PA
1-G0EDD0L02I7CGB	456	AGAP010005-PA
Contig8843	460	AGAP010324-PA
Contig5991	439	AGAP010436-PA
3-G0CLBUI02ED904	336	AGAP010451-PA
Contig5127	895	AGAP010573-PA
Contig15218	382	AGAP010608-PA
Contig2834	973	AGAP010823-PA
Contig1207	441	AGAP010877-PA
Contig19643	463	AGAP011396-PA
Contig14933	586	AGAP011457-PA
Contig14873	644	AGAP011498-PA
1-G0EDD0L02FJO8A	426	AGAP011516-PA
Contig2566	1943	AGAP011768-PA
Contig10047	256	AGAP012010-PA
Contig9850	551	AGAP012145-PA
3-G0CLBUI02D93QP	412	AGAP012165-PA
1-G0EDD0L02FV25C	448	AGAP012171-PA
Contig20616	486	AGAP012251-PA
Contig15566	600	AGAP013102-PA
5-G0EDD0L02JCID2	204	AGC/PDK1 protein kinase
3-G0CLBUI02DZK2S	277	agmatinase
5-G0EDD0L02ISZQ7	285	aig2-like domain-containing protein 1-b
Contig3299	551	akirin
3-G0CLBUI02DOP8D	196	Akt
Contig482	479	AKT-interacting protein-like
5-G0EDD0L02FYRXH	210	alanine aminotransferase
1-G0EDD0L02ISPBX	316	alanine aminotransferase
1-G0EDD0L02I3TTJ	391	alanine aminotransferase
1-G0EDD0L02HU8CW	367	alanine aminotransferase
1-G0EDD0L02HIDHG	326	alanine aminotransferase
1-G0EDD0L02HAET6	321	alanine aminotransferase
1-G0EDD0L02GPKPL	399	alanine aminotransferase
1-G0EDD0L02GD280	334	alanine aminotransferase
Contig21612	1052	alanine aminotransferase
1-G0EDD0L02JJIGJ	169	alanine aminotransferase
3-G0CLBUI02DPDZA	429	alanine racemase
Contig5869	385	alanine-glyoxylate aminotransferase (oxalosis I; hyperoxaluria I; glycolicaciduria; serine-pyruvate aminotransferase)
Contig503	825	alanine--glyoxylate aminotransferase 2-like 2-like
Contig20789	428	alanyl-tRNA synthetase
1-G0EDD0L02FXGLN	410	alanyl-tRNA synthetase
Contig15314	2129	alcohol dehydrogenase
Contig2076	1416	alcohol dehydrogenase
3-G0CLBUI02D2JMB	414	alcohol dehydrogenase
1-G0EDD0L02G54YN	403	alcohol dehydrogenase
Contig21428	944	aldehyde dehydrogenase
Contig593	1299	aldehyde dehydrogenase
Contig197	1273	aldehyde dehydrogenase
Contig15710	692	aldehyde dehydrogenase
Contig21577	862	aldehyde dehydrogenase
3-G0CLBUI02DMD3W	136	aldehyde dehydrogenase
Contig8441	655	Aldehyde dehydrogenase 1 family, member L2 isoform 1
Contig11369	269	aldehyde dehydrogenase family 1 member L1
Contig15486	791	aldehyde dehydrogenase family 7 member A1 homolog
5-G0EDD0L02F3CTX	400	Aldehyde dehydrogenase, dimeric NADP-preferring
Contig13899	644	aldehyde dehydrogenase, putative
Contig7255	440	aldehyde oxidase
Contig9326	418	aldehyde oxidase
1-G0EDD0L02JWDIQ	408	aldehyde oxidase
Contig9804	1345	aldo-keto reductase
Contig20056	1485	ALG-2 interacting protein x
Contig1979	566	ALG-2 interacting protein x
Contig2546	726	ALG-2 interacting protein x
1-G0EDD0L02GNDY6	375	Alg2 protein
Contig1835	489	aliphatic nitrilase, putative
5-G0EDD0L02G1QTG	450	alkaline phosphatase
Contig10652	1001	alkaline phosphatase, tissue-nonspecific isozyme-like
Contig9187	791	all-trans-13,14-dihydroretinol saturase-like
Contig14041	767	alpha 2-macroglobulin
Contig13347	1885	alpha actinin CG4376-PB
Contig21312	3107	alpha glucosidase
Contig1874	402	alpha glucosidase
5-G0EDD0L02IAZP0	408	alpha glucosidase
1-G0EDD0L02JMK68	364	alpha glucosidase
Contig1159	399	alpha glucosidase II alpha subunit
Contig7383	2031	alpha spectrin
5-G0EDD0L02IOXFQ	264	alpha tubulin
Contig17465	789	alpha/beta hydrolase domain containing protein 1,3, putative
Contig6916	432	alpha-1 catenin, putative
3-G0CLBUI02EM7HH	465	Alpha-1,3-mannosyl-glycoprotein 2-beta-N-acetylglucosaminyltransferase
Contig9695	396	alpha-1,3-mannosyltransferase ALG2-like
Contig6589	516	alpha2 macroglobulin isoform 2
Contig9885	977	alpha2 macroglobulin isoform 2
3-G0CLBUI02DVE53	442	alpha-actinin
Contig5178	1372	alpha-actinin, sarcomeric-like isoform 2
Contig9997	490	alpha-actinin-2-like
Contig658	411	alpha-endosulfine, putative
Contig6138	392	alpha-mannosidase 2
Contig8792	596	alpha-mannosidase, putative
Contig13693	985	alpha-mannosidase, putative
Contig2037	1295	Alpha-N-acetylgalactosaminidase
Contig18389	451	Alpha-N-acetylgalactosaminidase
Contig773	731	Alpha-N-acetylgalactosaminidase
3-G0CLBUI02EI4UB	378	alphaP integrin
Contig14667	1562	alpha-tubulin
5-G0EDD0L02F96W8	490	alpha-tubulin
Contig21487	818	alpha-Tubulin at 85E
Contig11077	1735	Alpl protein
Contig19237	466	Alsin
Contig17520	668	alternative splicing factor ASF/SF2
Contig15510	1236	ALY
Contig5971	393	aminoacylase 1, gene 1
1-G0EDD0L02I1MTO	456	aminopeptidase A, putative
Contig18691	422	Aminopeptidase N
Contig1490	863	Aminopeptidase N
Contig1193	2318	aminopeptidase N-like isoform 1
Contig4339	581	aminopeptidase, putative
Contig6954	492	aminotransferase, class V
Contig5142	729	AMP-activated protein kinase alpha subunit
3-G0CLBUI02DR7DM	281	AMP-activated protein kinase alpha subunit
Contig7506	696	amphiphysin
Contig21209	681	amyloid beta precursor protein binding protein, putative
Contig19246	469	amyloid protein-binding protein 2-like
Contig11539	477	ancient ubiquitous protein, putative
Contig7977	431	angiopoietin-1-like
5-G0EDD0L02HN5AC	234	angiotensin-converting enzyme-like
Contig7123	786	Anion exchange protein 2
3-G0CLBUI02DB3DC	284	anion exchange protein 3-like
Contig7316	829	Anion exchange protein, putative
Contig9806	659	Ankycorbin
Contig4446	451	Ankyrin
Contig1830	452	ankyrin 2,3/unc44
Contig6457	493	ankyrin repeat and BTB/POZ domain-containing protein 1-like
Contig5071	611	Ankyrin repeat and KH domain-containing protein mask
3-G0CLBUI02DOTGF	416	ankyrin repeat and SAM domain-containing protein 3
Contig9648	1747	ankyrin repeat domain 2-like, partial
Contig9261	447	Ankyrin repeat domain-containing protein 17
Contig9361	637	ankyrin repeat domain-containing protein 17
1-G0EDD0L02IC5T0	282	ankyrin repeat domain-containing protein 17
1-G0EDD0L02JZQAX	279	ankyrin repeat domain-containing protein 28
Contig13280	1987	Ankyrin repeat domain-containing protein 33B
3-G0CLBUI02D0OOP	416	ankyrin repeat domain-containing protein 50
Contig9453	449	ankyrin repeat protein
Contig2407	348	ankyrin repeat-containing protein 09
Contig7924	407	ankyrin repeat-containing protein, putative
Contig5885	817	ankyrin repeat-containing protein, putative
Contig19054	462	ankyrin repeat-containing protein, putative
Contig218	484	ankyrin repeat-containing protein, putative
1-G0EDD0L02FLF7U	349	ankyrin repeat-containing protein, putative
Contig2099	472	Ankyrin-2
Contig8438	578	Ankyrin-2
Contig11271	248	ankyrin-3
Contig2220	438	annexin A11
Contig7787	369	annexin-B11-like
Contig403	1090	annexin-B11-like
Contig8472	2514	Anopheles gambiae str. PEST AGAP012513-PA
Contig14568	553	Anopheles gambiae str. PEST AGAP012568-PA
Contig3024	488	Anopheles gambiae str. PEST AGAP012837-PA
Contig19435	644	anterior pharynx defective 1 CG2855-PA
Contig2515	1211	antigen B membrane protein
Contig9880	2135	antigen B membrane protein
Contig10395	3210	antigen B membrane protein
Contig11295	749	anti-lipopolysaccharide factor
Contig4136	698	anti-lipopolysaccharide factor
Contig5999	355	antilipopolysaccharide factor 2
Contig7843	641	antilipopolysaccharide factor 2
Contig8482	503	anti-lipopolysaccharide factor-like protein
Contig5893	883	anti-lipopolysaccharide factor-like protein
Contig2278	835	antimicrobial peptide hyastatin
Contig15022	830	anti-silencing protein, putative
Contig6926	283	antiviral helicase Slh1, putative
Contig8622	983	AP endonuclease, putative
Contig19770	609	AP-1 complex subunit mu-1-like isoform 1
Contig4308	933	AP-3 complex subunit delta-1
Contig8165	673	AP-3 complex subunit delta-1, putative
Contig19062	689	Ap-cadherin
Contig5592	845	Apical endosomal glycoprotein
Contig7143	1716	AP-like endonuclease/reverse transcriptase
3-G0CLBUI02C36NA	391	AP-like endonuclease/reverse transcriptase
Contig9746	349	Apolipophorins
5-G0EDD0L02G20SW	454	apolipoprotein A-I-binding protein, putative
Contig9914	318	apoptosis-linked gene 2, partial
Contig12953	925	Apoptosis-linked gene-2, isoform C
Contig8698	280	Aprataxin and PNK-like factor
Contig19499	266	aquaporin
Contig8935	407	ARF GTPase-activating protein GIT1
Contig18522	562	arg methyltransferase
1-G0EDD0L02HJ02V	481	arginine kinase
1-G0EDD0L02H6DX9	481	arginine kinase
1-G0EDD0L02G8FIN	420	arginine kinase
1-G0EDD0L02FHZYL	282	arginine kinase
Contig3820	1617	arginine kinase
Contig10745	609	arginine kinase
Contig19374	752	Arginine kinase
Contig1705	788	Arginine/serine-rich-splicing factor RSP31, putative
Contig8915	514	arginine-glutamic acid dipeptide repeats protein
Contig1949	374	argininosuccinate lyase
Contig389	466	argininosuccinate lyase
3-G0CLBUI02E24N2	423	argininosuccinate lyase
Contig9894	724	arginyl-tRNA synthetase
3-G0CLBUI02DU9IU	455	argonaute 1
Contig12722	574	argonaute 2
Contig13163	457	argonaute 2
Contig4344	871	argonaute 2
3-G0CLBUI02DPDXD	435	aromatic-L-amino-acid decarboxylase
Contig11823	1129	ARP1 actin-related protein 1 homolog B, centractin beta (yeast)
Contig5207	1004	ARP2/3 complex
Contig17844	1056	arp2/3 complex 20 kd subunit
Contig21607	370	ARP3 actin-related protein 3 homolog
Contig9625	422	Arrestin-like protein
Contig18026	270	Arylacetamide deacetylase, putative
1-G0EDD0L02GPCCD	398	Arylsulfatase B
Contig5457	317	Arylsulfatase D
Contig5615	371	arylsulfatase D
Contig10694	406	arylsulfatase D-like, partial
Contig8765	596	arylsulfatase F
5-G0EDD0L02GOXYI	479	arylsulfatase H
Contig19150	523	Asparagine synthetase domain containing 1
Contig8494	370	Asparagine-linked glycosylation 3 homolog (S. cerevisiae, alpha-1,3-mannosyltransferase), partial
Contig20381	456	asparagine-linked glycosylation protein 11 homolog
Contig8254	515	asparagine-linked glycosylation protein 11-like
3-G0CLBUI02DZAUT	313	asparagine-linked glycosylation protein 11-like
Contig9920	402	asparagine--tRNA ligase
Contig843	1239	Asparaginyl-tRNA synthetase CG10687-PA
Contig7558	425	aspartate aminotransferase
1-G0EDD0L02JP6BI	466	aspartate aminotransferase
Contig19034	483	aspartate aminotransferase, cytoplasmic
5-G0EDD0L02JB0OQ	232	Aspartic proteinase nepenthesin-2 precursor, putative
Contig7744	823	aspartyl-tRNA synthetase
Contig57	461	aspartyl-tRNA synthetase
Contig7519	940	aspartyl-tRNA synthetase, putative
Contig7197	3263	AT15141p
Contig9704	381	ataxin 3-like
Contig3613	834	At-cadherin
Contig17748	127	ATP binding cassette transmembrane transporter
Contig17698	243	ATP binding protein, putative
Contig144	768	ATP lipid-binding protein like protein
Contig1178	642	ATP synthase b
Contig18381	134	ATP synthase F0 subunit 8
Contig9177	392	ATP synthase subunit alpha, putative
Contig16749	1001	ATP synthase subunit delta, mitochondrial
Contig1400	464	ATP synthase subunit g
Contig21106	485	ATP synthase, H+ transporting, mitochondrial F0 complex, subunit s
Contig13355	1465	ATP/ADP translocase
1-G0EDD0L02JG8DX	334	ATPase family AAA domain-containing protein 1-B
Contig11012	669	ATPase inhibitory factor 1
Contig3973	867	ATPase type 13A1
Contig14197	538	ATPase type 13A1
Contig807	547	ATPase type 13A3
Contig1993	162	ATPase, class I, type 8B, putative
Contig20328	476	ATPase-like protein
3-G0CLBUI02DB290	235	ATP-binding cassette sub-family A member 1-like
3-G0CLBUI02D9X53	363	ATP-binding cassette sub-family A member 3
Contig2425	292	ATP-binding cassette sub-family A member 3-like
Contig12949	1128	ATP-binding cassette sub-family F member 1-like
Contig15926	2652	ATP-binding cassette sub-family F member 2
Contig1399	614	ATP-binding cassette transmembrane transporter
5-G0EDD0L02G9QVG	154	ATP-binding cassette transmembrane transporter
Contig10529	452	ATP-binding cassette, sub-family D, member 2 (Adrenoleukodystrophy related protein) (hALDR) (Adrenoleukodystrophy-like 1) isoform 2
5-G0EDD0L02JMHEO	169	ATP-citrate synthase, putative
Contig14601	779	ATP-dependent clp protease atp-binding subunit clpx
Contig20061	546	ATP-dependent helicase brm-like
Contig5402	1094	ATP-dependent helicase brm-like
Contig2489	412	ATP-dependent RNA helicase
Contig2633	636	ATP-dependent RNA helicase abstrakt isoform 1
Contig21454	289	ATP-dependent RNA helicase Ddx1, putative
Contig6471	432	ATP-dependent RNA helicase Ddx1, putative
Contig9546	469	ATP-dependent RNA helicase Ddx1, putative
Contig9103	1211	ATP-dependent RNA helicase DDX17-like
Contig21485	270	ATP-dependent RNA helicase DDX23
Contig16008	1897	ATP-dependent RNA helicase DDX24
Contig17493	751	ATP-dependent RNA helicase glh-2
Contig6487	823	ATP-dependent RNA helicase, putative
5-G0EDD0L02J2KR5	384	ATP-dependent RNA helicase, putative
3-G0CLBUI02D8WSO	424	ATP-dependent RNA helicase, putative
3-G0CLBUI02EDFPW	370	ATP-dependent transporter, putative
Contig18995	608	AT-rich interactive domain-containing protein 4B-like
Contig7451	563	attractin
Contig7084	378	aubergine
3-G0CLBUI02E0HW3	483	aubergine
Contig21576	727	Autocrine motility factor receptor, isoform 2
Contig19764	442	autophagy protein 9, partial
Contig21581	474	autophagy related protein Atg3-like protein
Contig16668	843	autophagy-related 4
Contig8505	590	autophagy-related 4
1-G0EDD0L02FO016	378	autophagy-related 4
Contig16370	494	autophagy-related protein 2 homolog B
3-G0CLBUI02DLW91	343	autophagy-related protein 2 homolog B
5-G0EDD0L02H4XS8	450	Autophagy-related protein 2-like protein A
Contig18120	429	Autophagy-related protein 2-like protein B
3-G0CLBUI02EPI24	397	autophagy-related protein 9
3-G0CLBUI02DQ5E9	373	B12-dependent homocysteine-N5-methyltetrahydrofolate transmethylase (N terminal)
5-G0EDD0L02I2X8X	454	B56679 probable reverse transcriptase - house mosquito gb
Contig1721	500	Baculoviral IAP repeat-containing protein 2
Contig1845	402	baculoviral IAP repeat-containing protein 6
1-G0EDD0L02JOEIA	105	Baculoviral IAP repeat-containing protein 6
1-G0EDD0L02H4PQ5	100	Baculoviral IAP repeat-containing protein 6
1-G0EDD0L02G5PH5	377	baculoviral IAP repeat-containing protein 6-like
Contig445	1087	baculoviral IAP repeat-containing protein 7-B-like, partial
Contig5532	317	Band 4.1-like protein 5
Contig19346	501	Basal cell adhesion molecule
Contig18720	668	Basement membrane-specific heparan sulfate proteoglycan core protein
1-G0EDD0L02FLS9Z	489	basement membrane-specific heparan sulfate proteoglycan core protein
3-G0CLBUI02DHF6F	306	basement membrane-specific heparan sulfate proteoglycan core protein-like
Contig5254	963	Basigin precursor, putative
Contig21237	436	Bax inhibitor 1
Contig19266	5340	Bax inhibitor-1-like protein
Contig6943	2369	B-cell receptor-associated protein, putative
Contig19245	561	BCS-2
Contig21203	916	BCS-2
5-G0EDD0L02FL7EX	321	BCS-2
Contig15331	888	Bestrophin-2, putative
Contig868	1395	beta 1,4-endoglucanase
Contig2351	1077	beta 1,4-endoglucanase
Contig7823	1020	beta 1,4-endoglucanase
Contig18588	310	beta chain spectrin
Contig6000	1012	beta chain spectrin
Contig652	485	beta-1,3-D-glucan binding protein
1-G0EDD0L02JVQBB	398	beta-1,3-D-glucan binding protein
Contig9869	398	beta-1,3-glucan-binding protein
Contig469	566	beta-1,3-glucan-binding protein
Contig8354	269	beta-1,3-glucan-binding protein
Contig19457	928	Beta-1,3-glucan-binding protein
Contig18257	375	beta-1,3-glucan-binding protein
Contig1511	8051	beta-1,3-glucan-binding protein
3-G0CLBUI02EWRLG	416	beta-1,3-glucan-binding protein
3-G0CLBUI02EWJOX	319	beta-1,3-glucan-binding protein
3-G0CLBUI02E23S1	396	beta-1,3-glucan-binding protein
1-G0EDD0L02HYS3Y	468	beta-1,3-glucan-binding protein
1-G0EDD0L02F1U3H	407	beta-1,3-glucan-binding protein
Contig1074	635	beta-1,3-glucosyltransferase-like isoform 2, partial
5-G0EDD0L02J0KAF	353	beta-1,3-glucuronyltransferase s, p
Contig6921	746	beta-1,4-endoglucanase
Contig19178	686	beta-1,4-galactosyltransferase 7
Contig15446	1166	beta-1,4-N-acetylgalactosaminyltransferase bre-4-like
Contig6051	1371	beta-actin
Contig7693	171	Beta-arrestin-1
Contig6725	2259	beta-catenin
Contig20603	1187	Beta-crystallin A1
1-G0EDD0L02G7CSC	465	Beta-crystallin A1
Contig17147	525	beta-hexosaminidase beta chain precursor, putative
5-G0EDD0L02FYYX1	382	beta-I tubulin
Contig10346	766	betaine homocysteine methyl transferase-like protein
Contig10300	1779	betaine-homocysteine methyltransferase-like
Contig4077	690	beta-integrin
Contig19124	556	beta-integrin
3-G0CLBUI02DCKUX	274	beta-mannosidase precursor, putative
Contig10187	2238	beta-N-acetylglucosaminidase
Contig2366	412	beta-N-acetylglucosaminidase
3-G0CLBUI02D72NN	412	beta-N-acetylglucosaminidase
Contig9136	676	beta-PAK
5-G0EDD0L02JZ3C4	404	BGBP_LITVA RecName: Full=Beta-1,3-glucan-binding protein; Short=BGBP; AltName: Full=Beta-1,3-glucan recognition protein; Short=BetaGRP; AltName: Full=BetaGBP-HDL; AltName: Full=High density lipoprotein; Flags: Precursor gb
1-G0EDD0L02JVZYG	471	BGBP_LITVA RecName: Full=Beta-1,3-glucan-binding protein; Short=BGBP; AltName: Full=Beta-1,3-glucan recognition protein; Short=BetaGRP; AltName: Full=BetaGBP-HDL; AltName: Full=High density lipoprotein; Flags: Precursor gb
Contig9720	997	bicaudal-c
Contig10941	1583	Bifunctional protein
Contig19286	718	Bifunctional protein NCOAT
Contig10224	261	biogenesis of lysosome-related organelles complex 1 subunit 1-like
1-G0EDD0L02HIDBK	493	Biorientation of chromosomes in cell division protein 1-like protein
1-G0EDD0L02HYI3O	458	bleomycin hydrolase
Contig7212	434	bone morphogenetic protein receptor type-1B
Contig13620	886	bone morphogenic protein receptor, type II, putative
3-G0CLBUI02EELZA	297	brahma/SWI2-related protein BRG-1
Contig7144	878	brain protein I3-like
Contig883	538	brain protein I3-like
Contig510	660	BRCA1 associated protein-like
3-G0CLBUI02DZHW9	319	Brefeldin A-inhibited guanine nucleotide-exchange protein 2
Contig20576	533	Brf1p like coiled coil protein, partial
Contig11089	2090	bric-a-brac
Contig3694	1215	bric-a-brac
Contig7513	587	brix domain containing 1-like, partial
Contig19837	841	BRO1 domain-containing protein BROX, putative
5-G0EDD0L02JTTDY	432	BRO1 domain-containing protein BROX, putative
3-G0CLBUI02DWVJG	403	Broad-complex core protein isoform 6
1-G0EDD0L02F9YS6	453	broad-complex core-protein, putative
Contig3257	448	broadZ1 isoform
Contig8265	477	Bromodomain adjacent to zinc finger domain protein 2B
Contig15937	535	Bromodomain-containing protein 2
Contig18528	450	BSK65-TEST2
Contig18345	740	Bullous pemphigoid antigen 1, isoforms 1/2/3/4
Contig20110	812	butyrobetaine (gamma), 2-oxoglutarate dioxygenase (gamma-butyrobetaine hydroxylase) 1
Contig21040	568	C. briggsae CBR-ATP-2 protein
Contig10196	358	cabut
Contig7780	561	cadherin
Contig21366	512	Cadherin-1
Contig551	2103	Cadherin-23
3-G0CLBUI02D0OMA	359	Cadherin-23
Contig8708	917	cadherin-like protein
Contig9600	492	cadherin-related family member 2-like
Contig1287	418	calcineurin B
Contig6203	421	Calcium and integrin-binding protein 1
Contig18850	506	Calcium/calmodulin-dependent protein kinase type 1D
Contig13129	563	calcium-binding mitochondrial carrier protein SCaMC-1-like
Contig4253	1149	calcyclin binding protein
Contig9264	427	calmodulin, striated muscle
Contig14046	622	calmodulin-1
Contig21189	1194	calmodulin-2, putative
Contig17005	847	calmodulin-like
Contig8963	439	Calmodulin-regulated spectrin-associated protein 1
Contig106	1007	calnexin
Contig20147	640	Calnexin
Contig6393	737	calpain B
Contig3533	494	calpain B
3-G0CLBUI02C7KQH	431	calpain isoform Rt88'
Contig874	153	calpain-5-like
3-G0CLBUI02DCTI4	350	Calpain-A
Contig8428	476	Calpain-C
Contig3339	1763	calreticulin precursor
Contig4104	664	Calumenin precursor, putative
Contig181	1125	cAMP response element-binding protein
Contig15650	613	camp-dependent protein kinase catalytic subunit
Contig10788	457	cAMP-dependent protein kinase catalytic subunit alpha-like
Contig11543	664	cAMP-dependent protein kinase catalytic subunit, putative
Contig21315	794	cAMP-dependent protein kinase catalytic subunit, putative
Contig11413	747	cAMP-dependent protein kinase type I regulatory subunit-like
Contig7634	2537	cAMP-responsive element-binding protein 3-like protein 4
Contig11916	661	cAMP-responsive element-binding protein-like 2-like
Contig7498	1126	CAP-3
Contig2738	792	cap-n-collar
Contig14296	697	carbamoyl-phosphate synthase
Contig10731	228	carbohydrate sulfotransferase 11-like
Contig349	593	carbohydrate sulfotransferase 4-like isoform 3
Contig1873	420	carbohydrate sulfotransferase, putative
Contig1713	922	carboxylase:pyruvate/acetyl-coa/propionyl-CoA
Contig21598	1982	Carboxypeptidase B
Contig726	694	Carboxypeptidase B
Contig18811	343	carboxypeptidase B
Contig20469	485	Carboxypeptidase B
Contig21126	552	Carboxypeptidase B
1-G0EDD0L02GSGIA	448	carboxypeptidase B
Contig21365	393	Carboxypeptidase N subunit 2
Contig7379	568	carboxypeptidase Z precursor
Contig5459	663	Carcinoembryonic antigen-related cell adhesion molecule 1
Contig17313	355	cardiolipin synthetase
Contig7991	402	carmil, putative
3-G0CLBUI02EHH7P	427	carmil, putative
Contig19625	937	carnitine o-acetyltransferase
Contig20640	586	carnitine O-acetyltransferase
1-G0EDD0L02IBKGX	380	carnitine octanoyltransferase
3-G0CLBUI02DKEL6	204	carnitine palmitoyl transferase I liver isoform
3-G0CLBUI02ETD8C	440	CAS1 domain-containing protein 1
Contig1912	1601	casein kinase 1, alpha 1, isoform CRA_a
3-G0CLBUI02D3V87	475	Casein kinase I isoform epsilon
Contig12339	729	Casein kinase II subunit alpha
Contig620	826	Casein kinase II subunit alpha
Contig19573	487	caspase
Contig10719	632	caspase
Contig8157	1412	caspase
5-G0EDD0L02JEZC3	209	caspase
3-G0CLBUI02D5FZ0	478	caspase-1
Contig1587	1120	caspase-10 isoform 3
Contig21495	152	Caspase-1-B
Contig6494	732	Caspase-9
Contig7544	3368	catalase
Contig1889	318	catalase
Contig5836	163	catalase
Contig20949	479	catalase
Contig20865	625	catalase
Contig18035	453	catalase
5-G0EDD0L02HMSXT	443	catalase
Contig18100	236	catalase 1
Contig20707	693	catenin alpha-like
Contig20089	551	catenin alpha-like
Contig545	539	catenin delta-2-like isoform 1
Contig9504	744	catenin delta-2-like isoform 2
Contig21469	1620	cathepsin A
3-G0CLBUI02D1WJK	470	cathepsin A
1-G0EDD0L02JUCKX	491	cathepsin A
Contig21326	1088	cathepsin B
1-G0EDD0L02HPSQ6	484	cathepsin B
Contig539	1414	cathepsin C
Contig5767	1740	cathepsin C
Contig3892	1884	cathepsin C
Contig5761	402	cathepsin C
1-G0EDD0L02I4AM9	428	cathepsin C
Contig12076	2169	cathepsin D
Contig2524	1389	cathepsin D-like protein
Contig18083	364	cathepsin D-like protein
Contig3749	504	cathepsin F-like cysteine protease
Contig15084	1495	cathepsin L
Contig20704	1533	cathepsin L
Contig19863	435	cathepsin L
Contig20586	409	cathepsin L
1-G0EDD0L02IOUDK	368	Cation transport regulator-like protein 1
Contig18800	372	cationic amino acid transporter, putative
Contig5277	1031	cation-transporting ATPase 13A1-like
3-G0CLBUI02DQ774	443	cation-transporting p-type atpase
Contig12762	556	CBF1-interacting corepressor
5-G0EDD0L02IL87X	479	CBPB_ASTFL RecName: Full=Carboxypeptidase B prf
3-G0CLBUI02EG03Y	331	CBPB_ASTFL RecName: Full=Carboxypeptidase B prf
3-G0CLBUI02EAYG2	397	CBPB_ASTFL RecName: Full=Carboxypeptidase B prf
1-G0EDD0L02IBUNY	438	CBPB_ASTFL RecName: Full=Carboxypeptidase B prf
1-G0EDD0L02GDNPT	405	CBPB_ASTFL RecName: Full=Carboxypeptidase B prf
3-G0CLBUI02EAX3C	457	CCA tRNA nucleotidyltransferase 1, mitochondrial-like
3-G0CLBUI02E1YJ7	390	CCAAT/Enhancer binding protein beta
Contig8064	1186	CCAAT/enhancer-binding protein delta
Contig5817	275	CCAAT/enhancer-binding protein-like
1-G0EDD0L02JIVDK	472	CCR4-NOT transcription complex, subunit 1-like
1-G0EDD0L02ILH69	491	CCR4-NOT transcription complex, subunit 1-like
1-G0EDD0L02HTX9L	493	CCR4-NOT transcription complex, subunit 1-like
1-G0EDD0L02H7RTX	485	CCR4-NOT transcription complex, subunit 1-like
Contig3842	1986	Cct5-prov protein
1-G0EDD0L02G22K6	415	CD4-specific ankyrin repeat protein D5.1
Contig285	460	CDC42 binding protein kinase alpha, putative
Contig4474	376	CDGSH iron-sulfur domain-containing protein 3, mitochondrial-like
Contig2253	451	CDK5 regulatory subunit-associated protein, putative
Contig671	728	CDK-activating kinase assembly factor MAT1-like isoform 2
Contig10390	422	cell adhesion molecule, putative
3-G0CLBUI02ET7OG	327	cell cycle protein
5-G0EDD0L02GBJBH	454	cell division control protein 6
Contig7431	453	cell division cycle 5-like protein isoform 1
Contig11958	894	Cell division cycle and apoptosis regulator protein 1
Contig11883	586	cell division cycle regulator protein, putative
Contig17577	1306	cell growth-regulating nucleolar protein
Contig10456	594	cell surface protein, putative
3-G0CLBUI02EW19V	111	cell wall-associated hydrolase
Contig5668	1125	cellular protein, putative
Contig11178	689	cellular retinoic acid/retinol binding protein
Contig18562	322	Cellulose synthase A catalytic subunit 6
Contig11538	154	Centaurin-gamma, putative
Contig4629	362	centriole proteome protein
Contig5162	948	centromere/microtubule binding protein cbf5
1-G0EDD0L02FK0XX	474	centromere-associated protein E
Contig18671	457	CG11092-like
Contig8521	1021	CG11357, isoform A
Contig11229	531	CG1218-like, partial
5-G0EDD0L02GJLJC	467	CG1358-like
Contig11368	356	CG14476-like
Contig13464	620	CG17065, isoform B
1-G0EDD0L02FLE4C	473	CG17331
Contig18351	618	CG17514, isoform A
Contig7696	700	CG17824
Contig12355	913	CG2206-PB-like protein
Contig19	1467	CG31004, isoform A
Contig5807	456	CG31368, isoform D
1-G0EDD0L02IZUZO	382	CG3376, isoform B
1-G0EDD0L02IPBV8	382	CG3376, isoform B
1-G0EDD0L02IBFGV	382	CG3376, isoform B
Contig19384	740	CG4407-like
Contig265	474	CG5892
Contig7759	342	CG6084, isoform B
Contig8420	518	CG6178-like
Contig17564	633	CG8646
Contig6398	561	CG9164-like
5-G0EDD0L02FSF3D	406	CG9650, isoform G
Contig234	367	cGMP-inhibited 3&apos;,5&apos;-cyclic phosphodiesterase A
Contig8141	756	Chain A, An Induced Fit Mechanism Regulates P53 Dna Binding Kinetics To Confer Sequence Specificity;gi|332639796|pdb|3Q05|B Chain B, An Induced Fit Mechanism Regulates P53 Dna Binding Kinetics To Confer Sequence Specificity;gi|332639797|pdb|3Q05|C Chain C
Contig10022	691	Chain A, Moesin Ferm Domain Bound To Ebp50 C-Terminal Peptide
Contig253	2058	Chain A, Moesin From Spodoptera Frugiperda At 2.1 Angstroms Resolution;gi|122920505|pdb|2I1K|A Chain A, Moesin From Spodoptera Frugiperda Reveals The Coiled-Coil Domain At 3.0 Angstrom Resolution;gi|118133213|gb|ABK60307.1| moesin
Contig10555	914	chaperonin
Contig5313	761	chaperonin 10
Contig9382	953	chaperonin subunit 1
Contig15941	367	Charged multivesicular body protein 4C, putative
Contig6315	1047	Charged multivesicular body protein 5
1-G0EDD0L02I9KHA	365	charged multivesicular body protein 6-A
Contig13605	706	checkpoint kinase
Contig3013	1513	chicadae/profilin
Contig17652	755	chilling-inducible protein, putative
Contig14697	885	chimerin (chimaerin) 1-like
Contig9438	424	chitin deacetylase 1 precursor
Contig3336	566	chitin deacetylase 9
Contig1151	428	chitin synthase 1 variant A
Contig321	1581	chitin synthase B
Contig8693	2262	chitinase
Contig10027	2361	chitinase
Contig6528	238	chitinase
Contig7727	681	chitinase
Contig21284	624	chitinase
Contig8378	1419	chitinase
Contig18312	1466	chitinase
Contig7004	480	chitinase
5-G0EDD0L02IQMQW	310	chitinase
3-G0CLBUI02EP60R	405	chitinase
3-G0CLBUI02DRIST	437	chitinase
3-G0CLBUI02DEFQR	251	chitinase
3-G0CLBUI02D0CJ2	346	chitinase
1-G0EDD0L02GOY3F	361	chitinase
Contig3483	1204	chitinase
Contig2913	468	chitinase
Contig7734	1020	chitinase
Contig8030	814	chitinase
Contig8756	2292	chitinase 1 precursor
Contig6866	403	chitinase 1 precursor
Contig9011	482	chitinase 1 precursor
Contig7344	1311	chitinase 1 precursor
Contig2040	304	chitinase 1 precursor
Contig10340	426	chitinase 1 precursor
Contig6602	226	chitinase 1 precursor
Contig9660	457	chitinase 1 precursor
3-G0CLBUI02E1KU5	415	chitinase 1 precursor
3-G0CLBUI02DQLOC	475	chitinase 1 precursor
3-G0CLBUI02DN5N3	415	chitinase 1 precursor
Contig277	639	chitinase 4 precursor
Contig10055	799	chitinase 4 precursor
3-G0CLBUI02EULWU	391	chitinase 4 precursor
Contig20934	1877	chitinase precursor
Contig17761	255	Chitin-inducible gibberellin-responsive protein, putative
3-G0CLBUI02E0T50	219	chitobiase, di-N-acetyl--like
Contig6456	430	Chka protein, partial
Contig7313	484	Chka protein, partial
3-G0CLBUI02E3GNE	265	chloride channel 2, isoform CRA_a
Contig9856	440	chloride channel calcium activated 2-like
3-G0CLBUI02D7JSX	196	Chloride channel protein 2
Contig18032	513	chloride channel protein 3
3-G0CLBUI02DSNTP	410	chondroitin sulfate proteoglycan 2 variant V2b
Contig18589	167	Chondroitin sulfate synthase 3
Contig6770	479	Chromatin accessibility complex protein 1
Contig6789	412	Chromo domain protein, putative
Contig1981	363	Chromobox protein-like protein 5
Contig3470	817	chromodomain helicase DNA binding protein
Contig19132	1118	Chromodomain-helicase-DNA-binding protein 1
Contig13985	706	chromodomain-helicase-DNA-binding protein Mi-2 homolog
Contig13324	832	Chromodomain-helicase-DNA-binding protein Mi-2-like protein
Contig12769	1273	chymopasin
Contig7978	389	Chymotrypsin
Contig5681	844	Chymotrypsin
Contig20133	421	Chymotrypsin BI
Contig18725	473	Chymotrypsin BI
Contig21219	1069	Chymotrypsin BI
5-G0EDD0L02H7ZV9	401	Chymotrypsin BI
3-G0CLBUI02DCCGI	392	Chymotrypsin BI
Contig11023	472	Chymotrypsin BII
Contig18104	559	Chymotrypsin BII
Contig1148	1510	Chymotrypsin BII
Contig9525	510	Chymotrypsin BII
Contig546	636	Chymotrypsin BII
Contig8989	1274	Chymotrypsin BII
Contig18867	1428	Chymotrypsin BII
Contig6761	1260	Chymotrypsin BII
Contig2085	389	chymotrypsin-like proteinase
Contig10873	594	chymotrypsin-like serine protease
1-G0EDD0L02GGD8F	480	chymotrypsin-like serine protease
Contig20750	1066	chymotrypsin-like serine proteinase
5-G0EDD0L02JSEX3	385	chymotrypsin-like serine proteinase
3-G0CLBUI02D7DOH	406	chymotrypsin-like serine proteinase
Contig1494	439	Cic protein
Contig3335	501	citrate lyase beta-like
Contig5487	349	citrate lyase ligase C- domain-containing protein
Contig19550	1512	citrate synthase
Contig19864	383	Cj-cadherin
5-G0EDD0L02IEGVW	323	class B secretin-like G-protein coupled receptor GPRmth1, putative
Contig18984	286	clathrin coat assembly protein ap-1
Contig5339	1168	clathrin coat assembly protein ap19
Contig3672	633	clathrin coat assembly protein AP50, putative
Contig20367	1288	clathrin heavy chain, putative
Contig8467	584	clathrin heavy chain, putative
3-G0CLBUI02D343P	377	clathrin heavy chain, putative
Contig1593	489	clathrin light chain
Contig10741	426	Clathrin light chain
Contig6719	521	clathrin-associated protein 17
Contig9133	556	Cleavage and polyadenylation specificity factor subunit
Contig20815	869	Cleavage and polyadenylation specificity factor subunit 5
3-G0CLBUI02EAXH0	433	clip domain serine proteinase 1
1-G0EDD0L02J0C2N	306	CLIP-associating protein 1-A isoform 2
Contig9706	441	clottable protein 2
Contig8362	371	CNDP dipeptidase, putative
1-G0EDD0L02HDUW8	350	CnnA14D(I)
Contig19961	463	coagulation factor X
Contig21218	1211	coatomer alpha subunit, putative
Contig13694	427	coatomer alpha subunit, putative
Contig6567	825	coatomer subunit beta
Contig11485	700	coatomer subunit beta&apos;-like
Contig485	472	Coatomer subunit beta, putative
Contig718	472	Coatomer subunit beta, putative
Contig17452	1025	Coatomer subunit epsilon
Contig2536	645	coatomer subunit gamma-2-like isoform 2
Contig1299	426	coatomer subunit zeta-1
Contig11052	410	COBW domain-containing protein
Contig11168	641	Coenzyme Q4 homolog (yeast)
3-G0CLBUI02DYVFN	358	COF family HAD hydrolase protein
3-G0CLBUI02DD5VP	445	COF family HAD hydrolase protein
Contig20227	808	Cofilin/actin-depolymerizing factor homolog
Contig20320	1151	Cofilin/actin-depolymerizing factor homolog (Protein D61) (Protein twinstar)
3-G0CLBUI02EGLV4	461	COGS_UCAPU RecName: Full=Brachyurin; AltName: Full=Collagenolytic protease pdb
Contig18133	833	coiled-coil domain containing 100
Contig18465	500	Coiled-coil domain-containing protein 124
Contig14438	580	Coiled-coil domain-containing protein 137
Contig17958	635	coiled-coil domain-containing protein 47 precursor, putative
Contig7913	780	coiled-coil domain-containing protein 47 precursor, putative
1-G0EDD0L02F03OM	310	cold shock domain-containing protein E1
Contig8696	657	Collagen alpha-1(IV) chain
Contig17218	354	Collagen alpha-1(IV) chain
Contig6430	571	collagen alpha-1(IV) chain-like
Contig15184	540	Collagen alpha-1(XXVII) chain
Contig9518	465	collagen alpha-2(I) chain-like
Contig9162	556	Collagen alpha-2(IV) chain
Contig987	748	collagen type XI alpha 2 preprotein
Contig6078	616	collagen, type VI, alpha 1-like
Contig20519	526	collagenolytic serine protease
5-G0EDD0L02HXSC8	268	collagenolytic serine protease
5-G0EDD0L02GWH38	429	collagenolytic serine protease
1-G0EDD0L02JZ6D9	472	collagenolytic serine protease
1-G0EDD0L02IGRXF	370	collagenolytic serine protease
1-G0EDD0L02I5YAF	436	collagenolytic serine protease
1-G0EDD0L02GHGD8	370	collagenolytic serine protease
1-G0EDD0L02G7JUY	370	collagenolytic serine protease
Contig20725	371	COMM domain-containing protein 10-like
Contig4836	1325	COMM domain-containing protein 7
Contig10161	488	component of oligomeric golgi complex 2
Contig19948	410	conservde hypothetical protein
Contig9204	497	conservde hypothetical protein
Contig18284	231	conservde hypothetical protein
Contig19425	305	conservde hypothetical protein
Contig17955	312	conservde hypothetical protein
Contig20405	813	conservde hypothetical protein
Contig12351	650	conservde hypothetical protein
Contig17267	627	conservde hypothetical retrotransposon
Contig14164	576	conserved hypothetical protein
Contig21338	1104	conserved hypothetical protein
Contig18804	690	conserved hypothetical protein
Contig13647	575	conserved hypothetical protein
Contig9298	425	conserved hypothetical protein
Contig7546	413	conserved hypothetical protein
Contig20150	972	conserved hypothetical protein
Contig14583	542	conserved hypothetical protein
Contig4732	494	conserved hypothetical protein
Contig2398	720	conserved hypothetical protein
Contig601	545	conserved hypothetical protein
Contig4371	925	conserved hypothetical protein
Contig11831	1280	conserved hypothetical protein
Contig20892	548	conserved hypothetical protein
Contig4224	503	conserved hypothetical protein
Contig14448	615	conserved hypothetical protein
Contig13171	499	conserved hypothetical protein
Contig7267	477	conserved hypothetical protein
Contig17008	722	conserved hypothetical protein
Contig7441	679	conserved hypothetical protein
Contig18138	434	conserved hypothetical protein
Contig5791	472	conserved hypothetical protein
Contig20454	360	conserved hypothetical protein
Contig9373	1923	conserved hypothetical protein
Contig2496	834	conserved hypothetical protein
Contig20765	463	conserved hypothetical protein
Contig1607	837	conserved hypothetical protein
Contig10608	428	conserved hypothetical protein
Contig7219	407	conserved hypothetical protein
Contig526	778	conserved hypothetical protein
Contig8182	862	conserved hypothetical protein
Contig19751	334	conserved hypothetical protein
Contig69	637	conserved hypothetical protein
Contig8933	367	conserved hypothetical protein
Contig19766	437	conserved hypothetical protein
Contig18358	631	conserved hypothetical protein
Contig11859	937	conserved hypothetical protein
Contig21167	1420	conserved hypothetical protein
Contig1064	1541	conserved hypothetical protein
Contig17921	819	conserved hypothetical protein
Contig16100	765	conserved hypothetical protein
Contig7585	747	conserved hypothetical protein
Contig19239	515	conserved hypothetical protein
Contig20319	1811	conserved hypothetical protein
Contig3707	2113	conserved hypothetical protein
Contig1043	1393	conserved hypothetical protein
Contig4675	496	conserved hypothetical protein
Contig2087	333	conserved hypothetical protein
Contig20235	846	conserved hypothetical protein
Contig3714	828	conserved hypothetical protein
Contig17236	750	conserved hypothetical protein
Contig21623	728	conserved hypothetical protein
Contig18005	399	conserved hypothetical protein
Contig17123	1003	conserved hypothetical protein
Contig7735	611	conserved hypothetical protein
Contig9048	460	conserved hypothetical protein
Contig11509	286	conserved hypothetical protein
Contig851	472	conserved hypothetical protein
Contig4208	881	conserved hypothetical protein
Contig19333	746	conserved hypothetical protein
Contig16586	654	conserved hypothetical protein
Contig19869	852	conserved hypothetical protein
Contig2168	662	conserved hypothetical protein
Contig3828	1745	conserved hypothetical protein
Contig18507	428	conserved hypothetical protein
Contig19891	486	conserved hypothetical protein
Contig13600	756	conserved hypothetical protein
Contig3038	1407	conserved hypothetical protein
Contig5561	384	conserved hypothetical protein
Contig11340	4935	conserved hypothetical protein
Contig21179	658	conserved hypothetical protein
Contig20634	431	conserved hypothetical protein
Contig13628	724	conserved hypothetical protein
Contig16792	1505	conserved hypothetical protein
Contig4729	911	conserved hypothetical protein
Contig21264	1093	conserved hypothetical protein
Contig9233	872	conserved hypothetical protein
Contig909	979	conserved hypothetical protein
Contig18516	491	conserved hypothetical protein
Contig17157	1572	conserved hypothetical protein
Contig9138	998	conserved hypothetical protein
Contig20709	2092	conserved hypothetical protein
Contig20965	640	conserved hypothetical protein
Contig6663	925	conserved hypothetical protein
Contig8308	501	conserved hypothetical protein
Contig7527	496	conserved hypothetical protein
Contig5133	511	conserved hypothetical protein
Contig20468	799	conserved hypothetical protein
Contig20385	465	conserved hypothetical protein
Contig20989	751	conserved hypothetical protein
Contig568	514	conserved hypothetical protein
Contig6218	326	conserved hypothetical protein
Contig1177	1453	conserved hypothetical protein
Contig863	2039	conserved hypothetical protein
Contig3237	658	conserved hypothetical protein
Contig20370	1505	conserved hypothetical protein
Contig530	1073	conserved hypothetical protein
Contig821	2045	conserved hypothetical protein
Contig9544	445	conserved hypothetical protein
Contig5746	800	conserved hypothetical protein
Contig7309	478	conserved hypothetical protein
Contig19776	1427	conserved hypothetical protein
Contig20756	1018	conserved hypothetical protein
Contig20494	626	conserved hypothetical protein
Contig2213	613	conserved hypothetical protein
Contig18392	638	conserved hypothetical protein
Contig18698	1411	conserved hypothetical protein
Contig9728	462	conserved hypothetical protein
Contig5205	641	conserved hypothetical protein
Contig21300	382	conserved hypothetical protein
Contig6967	1002	conserved hypothetical protein
Contig17532	1018	conserved hypothetical protein
Contig21328	841	conserved hypothetical protein
Contig9902	2792	conserved hypothetical protein
Contig6260	775	conserved hypothetical protein
Contig20313	1253	conserved hypothetical protein
Contig9641	1253	conserved hypothetical protein
Contig2193	886	conserved hypothetical protein
Contig8434	1352	conserved hypothetical protein
Contig20988	903	conserved hypothetical protein
Contig2233	731	conserved hypothetical protein
Contig18506	338	conserved hypothetical protein
Contig7627	528	conserved hypothetical protein
Contig21343	2540	conserved hypothetical protein
Contig20205	613	conserved hypothetical protein
Contig13256	665	conserved hypothetical protein
Contig19761	1191	conserved hypothetical protein
Contig17976	1671	conserved hypothetical protein
Contig21608	951	conserved hypothetical protein
Contig6002	446	conserved hypothetical protein
Contig11206	481	conserved hypothetical protein
Contig18715	458	conserved hypothetical protein
Contig20008	793	conserved hypothetical protein
Contig18784	1579	conserved hypothetical protein
Contig342	591	conserved hypothetical protein
Contig6755	705	conserved hypothetical protein
Contig19437	899	conserved hypothetical protein
Contig18112	458	conserved hypothetical protein
Contig7033	1820	conserved hypothetical protein
Contig4750	1072	conserved hypothetical protein
Contig17010	640	conserved hypothetical protein
Contig6193	2305	conserved hypothetical protein
Contig11435	1264	conserved hypothetical protein
Contig9769	670	conserved hypothetical protein
Contig10751	868	conserved hypothetical protein
Contig11107	810	conserved hypothetical protein
Contig1230	571	conserved hypothetical protein
Contig20808	906	conserved hypothetical protein
Contig9631	1135	conserved hypothetical protein
Contig8900	421	conserved hypothetical protein
Contig13926	778	conserved hypothetical protein
Contig21477	1105	conserved hypothetical protein
Contig7211	1815	conserved hypothetical protein
Contig1005	976	conserved hypothetical protein
Contig14893	686	conserved hypothetical protein
Contig2462	311	conserved hypothetical protein
Contig8510	392	conserved hypothetical protein
Contig62	444	conserved hypothetical protein
Contig1896	1302	conserved hypothetical protein
Contig19634	564	conserved hypothetical protein
Contig7338	453	conserved hypothetical protein
Contig10091	1439	conserved hypothetical protein
Contig20348	639	conserved hypothetical protein
Contig23	2028	conserved hypothetical protein
Contig7250	2348	conserved hypothetical protein
Contig7003	882	conserved hypothetical protein
Contig4813	553	conserved hypothetical protein
Contig20347	577	conserved hypothetical protein
Contig9955	1536	conserved hypothetical protein
Contig8485	659	conserved hypothetical protein
Contig947	2103	conserved hypothetical protein
Contig10009	313	conserved hypothetical protein
Contig1387	1768	conserved hypothetical protein
Contig4093	1538	conserved hypothetical protein
Contig8249	672	conserved hypothetical protein
Contig18847	1167	conserved hypothetical protein
Contig3265	1013	conserved hypothetical protein
Contig4817	628	conserved hypothetical protein
Contig6754	584	conserved hypothetical protein
Contig14711	444	conserved hypothetical protein
Contig10781	444	conserved hypothetical protein
Contig3012	857	conserved hypothetical protein
Contig456	594	conserved hypothetical protein
Contig21528	590	conserved hypothetical protein
Contig9348	504	conserved hypothetical protein
Contig10045	440	conserved hypothetical protein
Contig5945	2329	conserved hypothetical protein
Contig2510	409	conserved hypothetical protein
Contig1976	836	conserved hypothetical protein
Contig7048	707	conserved hypothetical protein
Contig789	892	conserved hypothetical protein
Contig19998	412	conserved hypothetical protein
Contig20717	524	conserved hypothetical protein
Contig6811	489	conserved hypothetical protein
Contig19179	470	conserved hypothetical protein
Contig12787	384	conserved hypothetical protein
Contig16701	682	conserved hypothetical protein
Contig15222	783	conserved hypothetical protein
Contig4861	1527	conserved hypothetical protein
Contig1263	950	conserved hypothetical protein
Contig6202	992	conserved hypothetical protein
Contig20309	457	conserved hypothetical protein
Contig8888	391	conserved hypothetical protein
Contig10410	364	conserved hypothetical protein
Contig7976	736	conserved hypothetical protein
Contig7286	762	conserved hypothetical protein
Contig16114	603	conserved hypothetical protein
Contig848	3194	conserved hypothetical protein
Contig17923	329	conserved hypothetical protein
Contig14149	2364	conserved hypothetical protein
Contig7533	472	conserved hypothetical protein
Contig8019	1766	conserved hypothetical protein
Contig21593	547	conserved hypothetical protein
Contig19942	499	conserved hypothetical protein
Contig18052	1287	conserved hypothetical protein
Contig840	551	conserved hypothetical protein
Contig11258	676	conserved hypothetical protein
Contig18663	943	conserved hypothetical protein
Contig17323	397	conserved hypothetical protein
Contig12100	827	conserved hypothetical protein
Contig1604	823	conserved hypothetical protein
Contig17189	1203	conserved hypothetical protein
Contig15546	831	conserved hypothetical protein
Contig4975	1170	conserved hypothetical protein
Contig17045	473	conserved hypothetical protein
Contig16158	1106	conserved hypothetical protein
Contig7098	461	conserved hypothetical protein
Contig17580	1474	conserved hypothetical protein
Contig18868	632	conserved hypothetical protein
Contig14805	676	conserved hypothetical protein
Contig7902	766	conserved hypothetical protein
Contig463	835	conserved hypothetical protein
Contig20435	419	conserved hypothetical protein
Contig20552	430	conserved hypothetical protein
Contig20378	428	conserved hypothetical protein
Contig10728	675	conserved hypothetical protein
Contig20515	384	conserved hypothetical protein
Contig19976	741	conserved hypothetical protein
Contig2373	778	conserved hypothetical protein
Contig6998	1034	conserved hypothetical protein
Contig9139	512	conserved hypothetical protein
Contig15686	1417	conserved hypothetical protein
Contig18908	354	conserved hypothetical protein
Contig11398	935	conserved hypothetical protein
Contig17718	1294	conserved hypothetical protein
Contig721	860	conserved hypothetical protein
Contig21522	1940	conserved hypothetical protein
Contig19454	828	conserved hypothetical protein
Contig9857	449	conserved hypothetical protein
Contig17372	969	conserved hypothetical protein
Contig738	667	conserved hypothetical protein
Contig15207	544	conserved hypothetical protein
Contig5771	1818	conserved hypothetical protein
Contig2102	408	conserved hypothetical protein
Contig18508	560	conserved hypothetical protein
Contig9082	356	conserved hypothetical protein
Contig2869	853	conserved hypothetical protein
Contig11351	765	conserved hypothetical protein
Contig17344	893	conserved hypothetical protein
Contig2672	490	conserved hypothetical protein
Contig346	1570	conserved hypothetical protein
Contig3180	1182	conserved hypothetical protein
Contig20702	523	conserved hypothetical protein
Contig14531	675	conserved hypothetical protein
Contig17838	1463	conserved hypothetical protein
Contig9202	921	conserved hypothetical protein
Contig8174	1160	conserved hypothetical protein
Contig10568	3261	conserved hypothetical protein
Contig18520	1389	conserved hypothetical protein
Contig20549	1029	conserved hypothetical protein
Contig5818	404	conserved hypothetical protein
Contig18148	373	conserved hypothetical protein
Contig301	522	conserved hypothetical protein
Contig2439	486	conserved hypothetical protein
Contig12861	484	conserved hypothetical protein
Contig571	960	conserved hypothetical protein
Contig16647	834	conserved hypothetical protein
Contig14915	810	conserved hypothetical protein
Contig14736	461	conserved hypothetical protein
Contig6515	407	conserved hypothetical protein
Contig15429	1100	conserved hypothetical protein
Contig20848	389	conserved hypothetical protein
Contig138	747	conserved hypothetical protein
Contig8146	600	conserved hypothetical protein
Contig19443	1387	conserved hypothetical protein
Contig3655	715	conserved hypothetical protein
Contig4897	946	conserved hypothetical protein
Contig21512	2413	conserved hypothetical protein
Contig17832	269	conserved hypothetical protein
Contig13191	665	conserved hypothetical protein
Contig17887	2258	conserved hypothetical protein
Contig11648	2185	conserved hypothetical protein
Contig20221	1322	conserved hypothetical protein
Contig16703	2347	conserved hypothetical protein
Contig8985	2201	conserved hypothetical protein
Contig11284	848	conserved hypothetical protein
Contig18704	609	conserved hypothetical protein
Contig18917	924	conserved hypothetical protein
Contig11345	921	conserved hypothetical protein
Contig19672	495	conserved hypothetical protein
Contig20825	564	conserved hypothetical protein
Contig16502	810	conserved hypothetical protein
Contig18949	384	conserved hypothetical protein
Contig1031	2288	conserved hypothetical protein
Contig9005	602	conserved hypothetical protein
Contig17450	2066	conserved hypothetical protein
Contig9604	955	conserved hypothetical protein
Contig9967	594	conserved hypothetical protein
Contig4952	1489	conserved hypothetical protein
Contig17672	357	conserved hypothetical protein
Contig1024	489	conserved hypothetical protein
Contig8094	505	conserved hypothetical protein
Contig1740	2592	conserved hypothetical protein
Contig6982	691	conserved hypothetical protein
Contig10871	186	conserved hypothetical protein
Contig5997	1020	conserved hypothetical protein
Contig9868	434	conserved hypothetical protein
Contig8348	634	conserved hypothetical protein
Contig16862	777	conserved hypothetical protein
Contig10220	1287	conserved hypothetical protein
Contig2117	470	conserved hypothetical protein
Contig7645	1020	conserved hypothetical protein
Contig1739	466	conserved hypothetical protein
Contig19283	1314	conserved hypothetical protein
Contig5530	284	conserved hypothetical protein
Contig15731	497	conserved hypothetical protein
Contig17378	556	conserved hypothetical protein
Contig6323	836	conserved hypothetical protein
Contig5204	1182	conserved hypothetical protein
Contig4228	829	conserved hypothetical protein
Contig12201	682	conserved hypothetical protein
Contig6035	450	conserved hypothetical protein
Contig8435	627	conserved hypothetical protein
Contig4184	520	conserved hypothetical protein
Contig1855	701	conserved hypothetical protein
Contig7670	382	conserved hypothetical protein
Contig855	419	conserved hypothetical protein
Contig2477	547	conserved hypothetical protein
Contig6552	1060	conserved hypothetical protein
Contig21309	1449	conserved hypothetical protein
Contig6211	507	conserved hypothetical protein
Contig19794	446	conserved hypothetical protein
Contig2774	471	conserved hypothetical protein
Contig15083	477	conserved hypothetical protein
Contig9948	472	conserved hypothetical protein
Contig5535	770	conserved hypothetical protein
Contig552	658	conserved hypothetical protein
Contig13745	994	conserved hypothetical protein
Contig17573	2139	conserved hypothetical protein
Contig18308	463	conserved hypothetical protein
Contig1292	622	conserved hypothetical protein
Contig18038	390	conserved hypothetical protein
Contig20919	1956	conserved hypothetical protein
Contig7461	660	conserved hypothetical protein
Contig4901	1168	conserved hypothetical protein
Contig9095	937	conserved hypothetical protein
Contig10225	583	conserved hypothetical protein
Contig6109	2268	conserved hypothetical protein
Contig9058	401	conserved hypothetical protein
Contig7363	483	conserved hypothetical protein
Contig5713	319	conserved hypothetical protein
Contig2327	270	conserved hypothetical protein
Contig758	490	conserved hypothetical protein
Contig5919	461	conserved hypothetical protein
Contig19391	663	conserved hypothetical protein
Contig16341	744	conserved hypothetical protein
Contig8954	592	conserved hypothetical protein
Contig13612	761	conserved hypothetical protein
Contig18130	1241	conserved hypothetical protein
Contig19567	776	conserved hypothetical protein
Contig7230	533	conserved hypothetical protein
Contig9979	959	conserved hypothetical protein
Contig18596	491	conserved hypothetical protein
Contig20701	1447	conserved hypothetical protein
Contig18778	451	conserved hypothetical protein
Contig262	427	conserved hypothetical protein
Contig2298	1747	conserved hypothetical protein
Contig10473	946	conserved hypothetical protein
Contig961	639	conserved hypothetical protein
Contig7302	864	conserved hypothetical protein
Contig7849	721	conserved hypothetical protein
Contig10842	678	conserved hypothetical protein
Contig21368	1027	conserved hypothetical protein
Contig13798	1547	conserved hypothetical protein
Contig19456	738	conserved hypothetical protein
Contig2945	612	conserved hypothetical protein
Contig19932	416	conserved hypothetical protein
Contig18113	1022	conserved hypothetical protein
Contig1674	740	conserved hypothetical protein
Contig17413	699	conserved hypothetical protein
Contig8942	386	conserved hypothetical protein
Contig10904	577	conserved hypothetical protein
Contig6247	1353	conserved hypothetical protein
Contig16876	708	conserved hypothetical protein
Contig6860	440	conserved hypothetical protein
Contig9925	827	conserved hypothetical protein
Contig8385	1343	conserved hypothetical protein
Contig7440	385	conserved hypothetical protein
Contig10134	648	conserved hypothetical protein
Contig6976	1047	conserved hypothetical protein
Contig1439	473	conserved hypothetical protein
Contig19792	736	conserved hypothetical protein
Contig10993	472	conserved hypothetical protein
Contig8191	576	conserved hypothetical protein
Contig9714	1485	conserved hypothetical protein
Contig16203	800	conserved hypothetical protein
Contig16639	806	conserved hypothetical protein
Contig7647	309	conserved hypothetical protein
Contig17517	665	conserved hypothetical protein
Contig11388	511	conserved hypothetical protein
Contig28	931	conserved hypothetical protein
Contig21058	540	conserved hypothetical protein
Contig15967	1340	conserved hypothetical protein
Contig14923	1194	conserved hypothetical protein
Contig1163	1613	conserved hypothetical protein
Contig3285	1903	conserved hypothetical protein
Contig19892	2462	conserved hypothetical protein
Contig16168	1231	conserved hypothetical protein
Contig2925	867	conserved hypothetical protein
Contig20000	431	conserved hypothetical protein
Contig1277	627	conserved hypothetical protein
Contig990	448	conserved hypothetical protein
Contig88	392	conserved hypothetical protein
Contig8664	410	conserved hypothetical protein
Contig1251	637	conserved hypothetical protein
Contig11267	459	conserved hypothetical protein
Contig7442	450	conserved hypothetical protein
Contig9336	413	conserved hypothetical protein
Contig9025	441	conserved hypothetical protein
Contig8109	433	conserved hypothetical protein
Contig8676	444	conserved hypothetical protein
Contig10867	631	conserved hypothetical protein
Contig6931	426	conserved hypothetical protein
Contig10364	569	conserved hypothetical protein
Contig10882	594	conserved hypothetical protein
Contig6357	654	conserved hypothetical protein
Contig11185	419	conserved hypothetical protein
Contig6949	545	conserved hypothetical protein
Contig6857	495	conserved hypothetical protein
Contig21324	363	conserved hypothetical protein
Contig21121	577	conserved hypothetical protein
Contig20288	557	conserved hypothetical protein
Contig19783	899	conserved hypothetical protein
Contig10163	3152	conserved hypothetical protein
Contig21233	855	conserved hypothetical protein
Contig5589	1211	conserved hypothetical protein
Contig2965	488	conserved hypothetical protein
Contig12858	533	conserved hypothetical protein
Contig16653	558	conserved hypothetical protein
Contig1711	456	conserved hypothetical protein
Contig10929	566	conserved hypothetical protein
Contig8027	759	conserved hypothetical protein
Contig18299	1682	conserved hypothetical protein
Contig11132	883	conserved hypothetical protein
Contig8744	704	conserved hypothetical protein
Contig16135	1026	conserved hypothetical protein
Contig12687	1266	conserved hypothetical protein
Contig10122	429	conserved hypothetical protein
Contig2222	1125	conserved hypothetical protein
Contig2315	1011	conserved hypothetical protein
Contig12217	1759	conserved hypothetical protein
Contig1903	381	conserved hypothetical protein
Contig1932	322	conserved hypothetical protein
Contig2442	348	conserved hypothetical protein
Contig2238	234	conserved hypothetical protein
Contig10498	639	conserved hypothetical protein
Contig996	730	conserved hypothetical protein
Contig158	358	conserved hypothetical protein
Contig6303	475	conserved hypothetical protein
Contig9540	336	conserved hypothetical protein
Contig766	544	conserved hypothetical protein
Contig6362	500	conserved hypothetical protein
Contig9479	857	conserved hypothetical protein
Contig6640	445	conserved hypothetical protein
Contig7168	517	conserved hypothetical protein
Contig8603	410	conserved hypothetical protein
Contig7204	725	conserved hypothetical protein
Contig8808	510	conserved hypothetical protein
Contig5569	328	conserved hypothetical protein
Contig10806	571	conserved hypothetical protein
Contig20387	538	conserved hypothetical protein
Contig2402	282	conserved hypothetical protein
Contig2171	757	conserved hypothetical protein
Contig11293	601	conserved hypothetical protein
Contig7170	466	conserved hypothetical protein
Contig6196	2401	conserved hypothetical protein
Contig18981	484	conserved hypothetical protein
Contig19315	448	conserved hypothetical protein
Contig21630	647	conserved hypothetical protein
Contig39	650	conserved hypothetical protein
Contig18932	364	conserved hypothetical protein
Contig18403	795	conserved hypothetical protein
Contig11048	630	conserved hypothetical protein
Contig3149	479	conserved hypothetical protein
Contig7395	668	conserved hypothetical protein
Contig8335	774	conserved hypothetical protein
Contig8887	564	conserved hypothetical protein
Contig3137	445	conserved hypothetical protein
Contig7082	710	conserved hypothetical protein
Contig756	616	conserved hypothetical protein
Contig11673	343	conserved hypothetical protein
Contig21259	1168	conserved hypothetical protein
Contig5002	473	conserved hypothetical protein
Contig16108	726	conserved hypothetical protein
Contig20573	1128	conserved hypothetical protein
Contig19568	1025	conserved hypothetical protein
Contig13719	838	conserved hypothetical protein
Contig15367	828	conserved hypothetical protein
Contig1630	1181	conserved hypothetical protein
Contig130	419	conserved hypothetical protein
Contig692	285	conserved hypothetical protein
Contig1182	432	conserved hypothetical protein
Contig933	489	conserved hypothetical protein
Contig10397	363	conserved hypothetical protein
Contig10999	314	conserved hypothetical protein
Contig7921	398	conserved hypothetical protein
Contig9394	516	conserved hypothetical protein
Contig21527	416	conserved hypothetical protein
Contig2778	536	conserved hypothetical protein
Contig15767	550	conserved hypothetical protein
Contig13987	581	conserved hypothetical protein
Contig13787	410	conserved hypothetical protein
Contig11125	1928	conserved hypothetical protein
Contig21037	1849	conserved hypothetical protein
Contig20766	1151	conserved hypothetical protein
Contig7651	1026	conserved hypothetical protein
Contig3787	1086	conserved hypothetical protein
Contig5206	812	conserved hypothetical protein
Contig8463	1451	conserved hypothetical protein
Contig5740	399	conserved hypothetical protein
Contig7630	368	conserved hypothetical protein
Contig10964	653	conserved hypothetical protein
Contig9590	633	conserved hypothetical protein
Contig10602	970	conserved hypothetical protein
Contig1324	333	conserved hypothetical protein
Contig1683	1015	conserved hypothetical protein
Contig6504	906	conserved hypothetical protein
Contig19676	760	conserved hypothetical protein
Contig12512	453	conserved hypothetical protein
Contig16822	453	conserved hypothetical protein
Contig7346	1571	conserved hypothetical protein
Contig19903	1258	conserved hypothetical protein
Contig2068	456	conserved hypothetical protein
Contig21491	374	conserved hypothetical protein
Contig19737	465	conserved hypothetical protein
Contig18270	927	conserved hypothetical protein
Contig12327	557	conserved hypothetical protein
Contig13792	704	conserved hypothetical protein
Contig14900	480	conserved hypothetical protein
Contig1665	897	conserved hypothetical protein
Contig16274	710	conserved hypothetical protein
Contig5819	571	conserved hypothetical protein
Contig15339	1044	conserved hypothetical protein
Contig293	1109	conserved hypothetical protein
Contig1941	338	conserved hypothetical protein
Contig7120	441	conserved hypothetical protein
Contig18183	419	conserved hypothetical protein
Contig19475	335	conserved hypothetical protein
Contig18554	515	conserved hypothetical protein
Contig118	400	conserved hypothetical protein
Contig10063	539	conserved hypothetical protein
Contig322	509	conserved hypothetical protein
Contig5914	397	conserved hypothetical protein
Contig6673	554	conserved hypothetical protein
Contig5867	470	conserved hypothetical protein
Contig7601	516	conserved hypothetical protein
Contig8400	323	conserved hypothetical protein
Contig19693	430	conserved hypothetical protein
Contig19334	1105	conserved hypothetical protein
Contig20143	478	conserved hypothetical protein
Contig7972	880	conserved hypothetical protein
Contig11116	2207	conserved hypothetical protein
Contig2185	428	conserved hypothetical protein
Contig9592	609	conserved hypothetical protein
Contig9823	442	conserved hypothetical protein
Contig4540	471	conserved hypothetical protein
Contig15476	580	conserved hypothetical protein
Contig17273	424	conserved hypothetical protein
Contig317	713	conserved hypothetical protein
Contig1411	523	conserved hypothetical protein
Contig8639	553	conserved hypothetical protein
Contig15568	487	conserved hypothetical protein
Contig7205	533	conserved hypothetical protein
Contig14955	302	conserved hypothetical protein
Contig4078	897	conserved hypothetical protein
Contig13750	795	conserved hypothetical protein
Contig10680	4031	conserved hypothetical protein
Contig5353	1350	conserved hypothetical protein
Contig1699	378	conserved hypothetical protein
Contig18328	239	conserved hypothetical protein
Contig550	487	conserved hypothetical protein
Contig11097	396	conserved hypothetical protein
Contig5625	309	conserved hypothetical protein
Contig6250	448	conserved hypothetical protein
Contig7152	473	conserved hypothetical protein
Contig5822	1178	conserved hypothetical protein
Contig908	1060	conserved hypothetical protein
Contig20938	556	conserved hypothetical protein
Contig10338	583	conserved hypothetical protein
Contig17674	177	conserved hypothetical protein
Contig19106	427	conserved hypothetical protein
Contig6653	1289	conserved hypothetical protein
Contig5511	1192	conserved hypothetical protein
Contig3676	460	conserved hypothetical protein
Contig5173	284	conserved hypothetical protein
Contig1758	967	conserved hypothetical protein
Contig16772	732	conserved hypothetical protein
Contig19601	904	conserved hypothetical protein
Contig14153	896	conserved hypothetical protein
Contig16893	1078	conserved hypothetical protein
Contig20286	2572	conserved hypothetical protein
Contig327	435	conserved hypothetical protein
Contig21615	646	conserved hypothetical protein
Contig1918	1847	conserved hypothetical protein
Contig7133	450	conserved hypothetical protein
Contig20314	475	conserved hypothetical protein
Contig20343	802	conserved hypothetical protein
Contig18287	1814	conserved hypothetical protein
Contig779	487	conserved hypothetical protein
Contig920	187	conserved hypothetical protein
Contig1131	584	conserved hypothetical protein
Contig8364	595	conserved hypothetical protein
Contig1639	546	conserved hypothetical protein
Contig10892	395	conserved hypothetical protein
Contig5722	483	conserved hypothetical protein
Contig6032	379	conserved hypothetical protein
Contig6732	419	conserved hypothetical protein
Contig8767	492	conserved hypothetical protein
Contig11065	513	conserved hypothetical protein
Contig9613	465	conserved hypothetical protein
Contig9676	356	conserved hypothetical protein
Contig11119	580	conserved hypothetical protein
Contig5653	465	conserved hypothetical protein
Contig7399	585	conserved hypothetical protein
Contig7673	387	conserved hypothetical protein
Contig6721	421	conserved hypothetical protein
Contig10831	759	conserved hypothetical protein
Contig9333	915	conserved hypothetical protein
Contig6762	456	conserved hypothetical protein
Contig8349	700	conserved hypothetical protein
Contig1376	417	conserved hypothetical protein
Contig10870	498	conserved hypothetical protein
Contig21492	774	conserved hypothetical protein
Contig21624	519	conserved hypothetical protein
Contig19367	485	conserved hypothetical protein
Contig19502	423	conserved hypothetical protein
Contig20282	465	conserved hypothetical protein
Contig21411	435	conserved hypothetical protein
Contig9889	591	conserved hypothetical protein
Contig19873	625	conserved hypothetical protein
Contig10507	628	conserved hypothetical protein
Contig8421	444	conserved hypothetical protein
Contig18198	418	conserved hypothetical protein
Contig17889	303	conserved hypothetical protein
Contig18648	468	conserved hypothetical protein
Contig20504	634	conserved hypothetical protein
Contig20641	389	conserved hypothetical protein
Contig19523	312	conserved hypothetical protein
Contig19644	471	conserved hypothetical protein
Contig1501	1039	conserved hypothetical protein
Contig19393	247	conserved hypothetical protein
Contig18870	634	conserved hypothetical protein
Contig6769	385	conserved hypothetical protein
Contig3807	415	conserved hypothetical protein
Contig3819	545	conserved hypothetical protein
Contig9796	580	conserved hypothetical protein
Contig21504	549	conserved hypothetical protein
Contig20562	764	conserved hypothetical protein
Contig2857	382	conserved hypothetical protein
Contig939	865	conserved hypothetical protein
Contig2512	297	conserved hypothetical protein
Contig16858	691	conserved hypothetical protein
Contig10709	550	conserved hypothetical protein
Contig14550	479	conserved hypothetical protein
Contig15263	545	conserved hypothetical protein
Contig10912	973	conserved hypothetical protein
Contig1123	563	conserved hypothetical protein
Contig1854	644	conserved hypothetical protein
Contig7861	822	conserved hypothetical protein
Contig12281	1704	conserved hypothetical protein
Contig19433	795	conserved hypothetical protein
Contig10688	1146	conserved hypothetical protein
Contig15691	614	conserved hypothetical protein
Contig16195	630	conserved hypothetical protein
Contig3854	525	conserved hypothetical protein
Contig9165	696	conserved hypothetical protein
Contig2211	1878	conserved hypothetical protein
Contig1266	1043	conserved hypothetical protein
Contig13959	824	conserved hypothetical protein
Contig6800	534	conserved hypothetical protein
Contig17363	538	conserved hypothetical protein
Contig13575	580	conserved hypothetical protein
Contig14381	895	conserved hypothetical protein
Contig19258	498	conserved hypothetical protein
Contig5073	500	conserved hypothetical protein
Contig10043	651	conserved hypothetical protein
Contig1253	1803	conserved hypothetical protein
Contig7447	1803	conserved hypothetical protein
Contig16927	641	conserved hypothetical protein
Contig7719	376	conserved hypothetical protein
Contig15126	734	conserved hypothetical protein
Contig14059	973	conserved hypothetical protein
Contig15824	918	conserved hypothetical protein
Contig12157	652	conserved hypothetical protein
Contig19282	878	conserved hypothetical protein
Contig5101	830	conserved hypothetical protein
Contig15302	705	conserved hypothetical protein
Contig13585	1207	conserved hypothetical protein
Contig844	1222	conserved hypothetical protein
Contig4384	1046	conserved hypothetical protein
Contig17232	664	conserved hypothetical protein
Contig1801	504	conserved hypothetical protein
Contig16375	646	conserved hypothetical protein
Contig15716	1971	conserved hypothetical protein
Contig4544	1274	conserved hypothetical protein
Contig6681	773	conserved hypothetical protein
Contig8952	1108	conserved hypothetical protein
Contig7074	1161	conserved hypothetical protein
Contig14152	1511	conserved hypothetical protein
Contig2596	2332	conserved hypothetical protein
Contig13811	2203	conserved hypothetical protein
Contig1404	487	conserved hypothetical protein
Contig2361	413	conserved hypothetical protein
Contig2502	410	conserved hypothetical protein
Contig251	424	conserved hypothetical protein
Contig812	472	conserved hypothetical protein
Contig286	443	conserved hypothetical protein
Contig1252	483	conserved hypothetical protein
Contig1360	397	conserved hypothetical protein
Contig2119	460	conserved hypothetical protein
Contig261	509	conserved hypothetical protein
Contig10339	397	conserved hypothetical protein
Contig10824	401	conserved hypothetical protein
Contig6648	488	conserved hypothetical protein
Contig7356	779	conserved hypothetical protein
Contig2147	411	conserved hypothetical protein
Contig10156	407	conserved hypothetical protein
Contig10911	379	conserved hypothetical protein
Contig6310	478	conserved hypothetical protein
Contig7067	399	conserved hypothetical protein
Contig7285	452	conserved hypothetical protein
Contig8123	397	conserved hypothetical protein
Contig8222	376	conserved hypothetical protein
Contig8984	265	conserved hypothetical protein
Contig9006	428	conserved hypothetical protein
Contig9645	479	conserved hypothetical protein
Contig5950	358	conserved hypothetical protein
Contig5961	471	conserved hypothetical protein
Contig6284	442	conserved hypothetical protein
Contig6414	527	conserved hypothetical protein
Contig7350	470	conserved hypothetical protein
Contig7939	414	conserved hypothetical protein
Contig8614	441	conserved hypothetical protein
Contig9922	421	conserved hypothetical protein
Contig10257	1000	conserved hypothetical protein
Contig7699	1100	conserved hypothetical protein
Contig10628	346	conserved hypothetical protein
Contig7799	708	conserved hypothetical protein
Contig9087	482	conserved hypothetical protein
Contig9835	723	conserved hypothetical protein
Contig10276	469	conserved hypothetical protein
Contig7437	488	conserved hypothetical protein
Contig6394	474	conserved hypothetical protein
Contig7704	809	conserved hypothetical protein
Contig7335	616	conserved hypothetical protein
Contig8012	867	conserved hypothetical protein
Contig5913	788	conserved hypothetical protein
Contig6733	604	conserved hypothetical protein
Contig18457	407	conserved hypothetical protein
Contig2022	446	conserved hypothetical protein
Contig20869	429	conserved hypothetical protein
Contig968	699	conserved hypothetical protein
Contig1037	516	conserved hypothetical protein
Contig11005	328	conserved hypothetical protein
Contig18143	403	conserved hypothetical protein
Contig19605	496	conserved hypothetical protein
Contig8321	405	conserved hypothetical protein
Contig11204	920	conserved hypothetical protein
Contig7863	515	conserved hypothetical protein
Contig18126	176	conserved hypothetical protein
Contig6795	1006	conserved hypothetical protein
Contig17676	231	conserved hypothetical protein
Contig17956	476	conserved hypothetical protein
Contig18857	466	conserved hypothetical protein
Contig20289	439	conserved hypothetical protein
Contig20464	472	conserved hypothetical protein
Contig20748	515	conserved hypothetical protein
Contig21353	355	conserved hypothetical protein
Contig19181	580	conserved hypothetical protein
Contig6409	466	conserved hypothetical protein
Contig8382	851	conserved hypothetical protein
Contig20764	824	conserved hypothetical protein
Contig7663	934	conserved hypothetical protein
Contig18256	447	conserved hypothetical protein
Contig19218	481	conserved hypothetical protein
Contig21323	462	conserved hypothetical protein
Contig19656	786	conserved hypothetical protein
Contig11203	567	conserved hypothetical protein
Contig7889	530	conserved hypothetical protein
Contig18412	517	conserved hypothetical protein
Contig17777	279	conserved hypothetical protein
Contig19049	476	conserved hypothetical protein
Contig18492	1330	conserved hypothetical protein
Contig1014	763	conserved hypothetical protein
Contig20241	1398	conserved hypothetical protein
Contig21165	1155	conserved hypothetical protein
Contig18751	777	conserved hypothetical protein
Contig21505	1574	conserved hypothetical protein
Contig6319	2987	conserved hypothetical protein
Contig3319	586	conserved hypothetical protein
Contig4973	407	conserved hypothetical protein
Contig3176	451	conserved hypothetical protein
Contig6929	534	conserved hypothetical protein
Contig19198	791	conserved hypothetical protein
Contig19112	489	conserved hypothetical protein
Contig11483	403	conserved hypothetical protein
Contig11542	478	conserved hypothetical protein
Contig8869	1119	conserved hypothetical protein
Contig5332	828	conserved hypothetical protein
Contig7934	1057	conserved hypothetical protein
Contig10335	720	conserved hypothetical protein
Contig9197	836	conserved hypothetical protein
Contig4895	1075	conserved hypothetical protein
Contig16750	481	conserved hypothetical protein
Contig1905	599	conserved hypothetical protein
Contig1389	629	conserved hypothetical protein
Contig11462	439	conserved hypothetical protein
Contig12121	515	conserved hypothetical protein
Contig17398	548	conserved hypothetical protein
Contig15516	740	conserved hypothetical protein
Contig8674	543	conserved hypothetical protein
Contig6312	556	conserved hypothetical protein
Contig12248	613	conserved hypothetical protein
Contig10992	406	conserved hypothetical protein
Contig18783	728	conserved hypothetical protein
Contig15564	445	conserved hypothetical protein
Contig18955	704	conserved hypothetical protein
Contig21467	1256	conserved hypothetical protein
Contig15461	956	conserved hypothetical protein
Contig2535	678	conserved hypothetical protein
Contig17601	787	conserved hypothetical protein
Contig10037	983	conserved hypothetical protein
Contig19221	851	conserved hypothetical protein
Contig19426	1095	conserved hypothetical protein
Contig7384	682	conserved hypothetical protein
Contig6598	516	conserved hypothetical protein
Contig15837	270	conserved hypothetical protein
Contig10786	606	conserved hypothetical protein
Contig16428	953	conserved hypothetical protein
Contig9084	732	conserved hypothetical protein
Contig149	758	conserved hypothetical protein
Contig2415	1219	conserved hypothetical protein
Contig10869	1221	conserved hypothetical protein
Contig4628	776	conserved hypothetical protein
Contig5117	554	conserved hypothetical protein
Contig3546	585	conserved hypothetical protein
Contig7834	629	conserved hypothetical protein
Contig16648	1207	conserved hypothetical protein
Contig1656	1214	conserved hypothetical protein
Contig910	881	conserved hypothetical protein
Contig3146	1103	conserved hypothetical protein
Contig12060	770	conserved hypothetical protein
Contig15338	461	conserved hypothetical protein
Contig8771	931	conserved hypothetical protein
Contig17499	626	conserved hypothetical protein
Contig19798	445	conserved hypothetical protein
Contig9063	765	conserved hypothetical protein
Contig5537	1303	conserved hypothetical protein
Contig19518	1105	conserved hypothetical protein
Contig4302	1014	conserved hypothetical protein
Contig9312	1039	conserved hypothetical protein
Contig7594	1438	conserved hypothetical protein
Contig12986	828	conserved hypothetical protein
Contig3562	1536	conserved hypothetical protein
Contig5212	1401	conserved hypothetical protein
Contig4236	966	conserved hypothetical protein
Contig17476	835	conserved hypothetical protein
Contig14718	1989	conserved hypothetical protein
Contig4471	1119	conserved hypothetical protein
Contig15702	1475	conserved hypothetical protein
Contig19023	1958	conserved hypothetical protein
Contig10790	626	conserved hypothetical protein
Contig1704	816	conserved hypothetical protein
Contig8865	399	conserved hypothetical protein
Contig2221	466	conserved hypothetical protein
Contig10204	750	conserved hypothetical protein
Contig10939	737	conserved hypothetical protein
Contig9770	530	conserved hypothetical protein
Contig6741	497	conserved hypothetical protein
Contig11334	595	conserved hypothetical protein
Contig20918	444	conserved hypothetical protein
Contig18019	644	conserved hypothetical protein
Contig19968	488	conserved hypothetical protein
Contig20535	435	conserved hypothetical protein
Contig19406	567	conserved hypothetical protein
Contig19738	505	conserved hypothetical protein
Contig20985	903	conserved hypothetical protein
Contig7880	1753	conserved hypothetical protein
Contig18398	1001	conserved hypothetical protein
Contig19493	1695	conserved hypothetical protein
Contig10226	502	conserved hypothetical protein
Contig20561	396	conserved hypothetical protein
Contig16689	398	conserved hypothetical protein
Contig20186	1172	conserved hypothetical protein
Contig8839	1598	conserved hypothetical protein
Contig200	476	conserved hypothetical protein
Contig257	285	conserved hypothetical protein
Contig2138	450	conserved hypothetical protein
Contig6114	389	conserved hypothetical protein
Contig6688	409	conserved hypothetical protein
Contig8288	391	conserved hypothetical protein
Contig8807	467	conserved hypothetical protein
Contig5985	409	conserved hypothetical protein
Contig7941	335	conserved hypothetical protein
Contig10426	281	conserved hypothetical protein
Contig8523	550	conserved hypothetical protein
Contig19461	723	conserved hypothetical protein
Contig8697	668	conserved hypothetical protein
Contig18190	390	conserved hypothetical protein
Contig18542	815	conserved hypothetical protein
Contig18413	401	conserved hypothetical protein
Contig5646	822	conserved hypothetical protein
Contig18845	782	conserved hypothetical protein
Contig3798	445	conserved hypothetical protein
Contig5371	261	conserved hypothetical protein
Contig417	700	conserved hypothetical protein
Contig4301	715	conserved hypothetical protein
Contig802	514	conserved hypothetical protein
Contig2065	450	conserved hypothetical protein
Contig6352	565	conserved hypothetical protein
Contig13303	603	conserved hypothetical protein
Contig14941	498	conserved hypothetical protein
Contig114	526	conserved hypothetical protein
Contig8071	768	conserved hypothetical protein
Contig3681	479	conserved hypothetical protein
Contig15565	529	conserved hypothetical protein
Contig5103	689	conserved hypothetical protein
Contig4588	557	conserved hypothetical protein
Contig2005	1746	conserved hypothetical protein
Contig14574	449	conserved hypothetical protein
Contig15253	521	conserved hypothetical protein
Contig20064	676	conserved hypothetical protein
Contig17876	483	conserved hypothetical protein
Contig5246	596	conserved hypothetical protein
Contig13579	454	conserved hypothetical protein
Contig8484	453	conserved hypothetical protein
Contig20697	1386	conserved hypothetical protein
Contig10510	1143	conserved hypothetical protein
Contig15349	499	conserved hypothetical protein
Contig13615	767	conserved hypothetical protein
Contig18294	782	conserved hypothetical protein
Contig5325	1223	conserved hypothetical protein
Contig19982	1465	conserved hypothetical protein
Contig14424	909	conserved hypothetical protein
Contig17252	2509	conserved hypothetical protein
Contig1057	632	conserved hypothetical protein
Contig2051	467	conserved hypothetical protein
Contig1542	463	conserved hypothetical protein
Contig10155	530	conserved hypothetical protein
Contig11417	359	conserved hypothetical protein
Contig5590	334	conserved hypothetical protein
Contig9943	416	conserved hypothetical protein
Contig1418	547	conserved hypothetical protein
Contig560	515	conserved hypothetical protein
Contig10682	416	conserved hypothetical protein
Contig8689	345	conserved hypothetical protein
Contig9370	630	conserved hypothetical protein
Contig5826	470	conserved hypothetical protein
Contig6805	493	conserved hypothetical protein
Contig11464	887	conserved hypothetical protein
Contig19504	590	conserved hypothetical protein
Contig19214	536	conserved hypothetical protein
Contig7650	405	conserved hypothetical protein
Contig1432	631	conserved hypothetical protein
Contig5523	434	conserved hypothetical protein
Contig19598	380	conserved hypothetical protein
Contig502	854	conserved hypothetical protein
Contig9986	632	conserved hypothetical protein
Contig17937	197	conserved hypothetical protein
Contig428	684	conserved hypothetical protein
Contig20191	623	conserved hypothetical protein
Contig19460	458	conserved hypothetical protein
Contig11252	1269	conserved hypothetical protein
Contig11165	1044	conserved hypothetical protein
Contig19830	496	conserved hypothetical protein
Contig18688	984	conserved hypothetical protein
Contig10176	542	conserved hypothetical protein
Contig14853	683	conserved hypothetical protein
Contig9569	579	conserved hypothetical protein
Contig1568	871	conserved hypothetical protein
Contig20121	1190	conserved hypothetical protein
Contig10436	1559	conserved hypothetical protein
Contig9670	1348	conserved hypothetical protein
Contig1898	3423	conserved hypothetical protein
Contig6898	1109	conserved hypothetical protein
Contig20857	602	conserved hypothetical protein
Contig8894	450	conserved hypothetical protein
Contig15165	1551	conserved hypothetical protein
Contig4485	2585	conserved hypothetical protein
Contig11070	294	conserved hypothetical protein
Contig17694	345	conserved hypothetical protein
Contig4572	769	conserved hypothetical protein
Contig11477	511	conserved hypothetical protein
Contig7102	473	conserved hypothetical protein
Contig9462	519	conserved hypothetical protein
Contig392	925	conserved hypothetical protein
Contig8856	815	conserved hypothetical protein
Contig19332	483	conserved hypothetical protein
Contig18405	412	conserved hypothetical protein
Contig10286	1670	conserved hypothetical protein
Contig11678	514	conserved hypothetical protein
Contig19952	622	conserved hypothetical protein
Contig19294	597	conserved hypothetical protein
Contig2047	309	conserved hypothetical protein
Contig212	433	conserved hypothetical protein
Contig694	453	conserved hypothetical protein
Contig2530	558	conserved hypothetical protein
Contig9422	425	conserved hypothetical protein
Contig1326	720	conserved hypothetical protein
Contig10649	426	conserved hypothetical protein
Contig10681	748	conserved hypothetical protein
Contig5868	348	conserved hypothetical protein
Contig6331	385	conserved hypothetical protein
Contig7438	475	conserved hypothetical protein
Contig9091	281	conserved hypothetical protein
Contig9176	463	conserved hypothetical protein
Contig7388	522	conserved hypothetical protein
Contig8633	442	conserved hypothetical protein
Contig10560	325	conserved hypothetical protein
Contig6268	484	conserved hypothetical protein
Contig1662	874	conserved hypothetical protein
Contig9665	652	conserved hypothetical protein
Contig11469	855	conserved hypothetical protein
Contig20304	413	conserved hypothetical protein
Contig21224	557	conserved hypothetical protein
Contig20047	405	conserved hypothetical protein
Contig18136	427	conserved hypothetical protein
Contig6431	820	conserved hypothetical protein
Contig17778	235	conserved hypothetical protein
Contig18712	488	conserved hypothetical protein
Contig17986	117	conserved hypothetical protein
Contig17843	1918	conserved hypothetical protein
Contig2053	472	conserved hypothetical protein
Contig2229	455	conserved hypothetical protein
Contig11104	609	conserved hypothetical protein
Contig19584	496	conserved hypothetical protein
Contig5262	471	conserved hypothetical protein
Contig10458	802	conserved hypothetical protein
Contig7808	1215	conserved hypothetical protein
Contig14145	506	conserved hypothetical protein
Contig1437	510	conserved hypothetical protein
Contig16916	744	conserved hypothetical protein
[truncated: 15,324 more rows]
