# Supplementary material for: Insights into Hepatopancreatic Functions for Nutrition Metabolism and Ovarian Development in the Crab Portunus trituberculatus: Gene Discovery in the Comparative Transcriptome of Different Hepatopancreas Stages
Source: PLoS One. 2014 Jan 13;9(1):e84921. doi: 10.1371/journal.pone.0084921 (PMC3890295; doi:10.1371/journal.pone.0084921)
Supplement: Table S2 — Summary of stage-specific KEGG pathways and related unigenes in Hg and Hen & Hex of the P. trituberculatus hepatopancreas. Hg: hepatopancreas at growth stage, Hen: hepatopancreas at endogenous vitellogenic stage, Hex: hepatopancreas at exogenous vitellogenic stage. Because Hen and Hex are continuous ovary development process, they were regarded as the whole to compare with Hg. (xlsx) (XLSX) [file pone.0084921.s004.xlsx]

## Sheet: sheet 1
Sequence ID	Pathway	stage specific
Contig1439	Ubiquitin mediated proteolysis	Hg-specific
Contig1593	Lysosome	Hg-specific
Contig1909	Endocytosis	Hg-specific
Contig1522	Oxidative phosphorylation	Hg-specific
Contig1140	Citrate cycle (TCA cycle)	Hg-specific
1-G0EDD0L02J34OR_2	Ribosome	Hg-specific
Contig1523	Amino sugar and nucleotide sugar metabolism	Hg-specific
Contig1449	Focal adhesion	Hg-specific
Contig783	PPAR signaling pathway	Hg-specific
1-G0EDD0L02JG2BG_7	Protein processing in endoplasmic reticulum	Hg-specific
1-G0EDD0L02JYLX0_3	RNA degradation	Hg-specific
Contig855	RNA transport	Hg-specific
Contig2182	Spliceosome	Hg-specific
1-G0EDD0L02JEKH2_2	Tight junction	Hg-specific
Contig775	Axon guidance	Hg-specific
Contig1449	Calcium signaling pathway	Hg-specific
Contig1909	Fc gamma R-mediated phagocytosis	Hg-specific
1-G0EDD0L02IUDS2_2	Glycerophospholipid metabolism	Hg-specific
Contig1140	Glycolysis / Gluconeogenesis	Hg-specific
Contig1240	Glycosylphosphatidylinositol(GPI)-anchor biosynthesis	Hg-specific
1-G0EDD0L02JEKH2_2	Leukocyte transendothelial migration	Hg-specific
Contig1449	MAPK signaling pathway	Hg-specific
Contig64	Oocyte meiosis	Hg-specific
Contig1522	Phagosome	Hg-specific
Contig1287	T cell receptor signaling pathway	Hg-specific
1-G0EDD0L02JEKH2_2	Adherens junction	Hg-specific
Contig1949	Arginine and proline metabolism	Hg-specific
1-G0EDD0L02I7FL5_2	Cell cycle	Hg-specific
1-G0EDD0L02JBE6P_6	Fatty acid elongation	Hg-specific
1-G0EDD0L02JW8R7_5	Fatty acid metabolism	Hg-specific
Contig27	Fructose and mannose metabolism	Hg-specific
1-G0EDD0L02IXZ7J_2	Insulin signaling pathway	Hg-specific
Contig64	Pancreatic secretion	Hg-specific
1-G0EDD0L02JW8R7_5	Peroxisome	Hg-specific
1-G0EDD0L02J0370_3	Purine metabolism	Hg-specific
Contig1140	Pyruvate metabolism	Hg-specific
Contig64	Salivary secretion	Hg-specific
1-G0EDD0L02JVB1C_5	Aminoacyl-tRNA biosynthesis	Hg-specific
1-G0EDD0L02JG2BG_7	Antigen processing and presentation	Hg-specific
Contig1287	B cell receptor signaling pathway	Hg-specific
Contig783	Bacterial invasion of epithelial cells	Hg-specific
1-G0EDD0L02IXWXF_5	Bile secretion	Hg-specific
1-G0EDD0L02JW8R7_5	Biosynthesis of unsaturated fatty acids	Hg-specific
1-G0EDD0L02I4SFV_10	Carbon fixation pathways in prokaryotes	Hg-specific
1-G0EDD0L02I7FL5_2	Cell cycle - yeast	Hg-specific
1-G0EDD0L02JU531_6	Cysteine and methionine metabolism	Hg-specific
1-G0EDD0L02GYFE1_8	ECM-receptor interaction	Hg-specific
Contig64	Gastric acid secretion	Hg-specific
1-G0EDD0L02IUEHP_13	Glutamatergic synapse	Hg-specific
1-G0EDD0L02JX61Y_4	Glycine, serine and threonine metabolism	Hg-specific
Contig64	GnRH signaling pathway	Hg-specific
Contig64	Long-term potentiation	Hg-specific
1-G0EDD0L02I7FL5_2	Meiosis - yeast	Hg-specific
Contig1287	Natural killer cell mediated cytotoxicity	Hg-specific
1-G0EDD0L02JG2BG_7	NOD-like receptor signaling pathway	Hg-specific
1-G0EDD0L02IZXQ4_4	Osteoclast differentiation	Hg-specific
Contig64	Phosphatidylinositol signaling system	Hg-specific
Contig2102	Proteasome	Hg-specific
Contig1449	Regulation of actin cytoskeleton	Hg-specific
1-G0EDD0L02JQ5GP_3	Synaptic vesicle cycle	Hg-specific
Contig1287	VEGF signaling pathway	Hg-specific
Contig1287	Wnt signaling pathway	Hg-specific
1-G0EDD0L02HS8SK_5	ABC transporters	Hg-specific
Contig1949	Alanine, aspartate and glutamate metabolism	Hg-specific
1-G0EDD0L02JW8R7_5	alpha-Linolenic acid metabolism	Hg-specific
Contig64	Alzheimer's disease	Hg-specific
Contig1287	Apoptosis	Hg-specific
1-G0EDD0L02J4W0I_9	Base excision repair	Hg-specific
Contig374	Butanoate metabolism	Hg-specific
1-G0EDD0L02GCI3J_9	Cardiac muscle contraction	Hg-specific
1-G0EDD0L02HZIE6_4	Cell adhesion molecules (CAMs)	Hg-specific
1-G0EDD0L02J4X38_3	Circadian rhythm - mammal	Hg-specific
Contig1522	Collecting duct acid secretion	Hg-specific
Contig1449	Cytokine-cytokine receptor interaction	Hg-specific
1-G0EDD0L02IZXQ4_4	Dopaminergic synapse	Hg-specific
1-G0EDD0L02HLM5G_3	Drug metabolism - other enzymes	Hg-specific
1-G0EDD0L02GV1DE_5	Fanconi anemia pathway	Hg-specific
1-G0EDD0L02IZXQ4_4	Fc epsilon RI signaling pathway	Hg-specific
Contig1523	Galactose metabolism	Hg-specific
Contig1449	Gap junction	Hg-specific
Contig1873	Glycosaminoglycan biosynthesis - chondroitin sulfate	Hg-specific
1-G0EDD0L02HHVMJ_6	Glycosaminoglycan biosynthesis - heparan sulfate	Hg-specific
Contig1181	Metabolism of xenobiotics by cytochrome P450	Hg-specific
1-G0EDD0L02I4SFV_10	Methane metabolism	Hg-specific
1-G0EDD0L02IWU0U_2	mRNA surveillance pathway	Hg-specific
Contig2449	mTOR signaling pathway	Hg-specific
1-G0EDD0L02IZXQ4_4	Neurotrophin signaling pathway	Hg-specific
1-G0EDD0L02GNDY6_3	N-Glycan biosynthesis	Hg-specific
Contig1449	Pathways in cancer	Hg-specific
1-G0EDD0L02JG2BG_7	Progesterone-mediated oocyte maturation	Hg-specific
1-G0EDD0L02HYUVH_5	Protein digestion and absorption	Hg-specific
Contig301	Protein export	Hg-specific
1-G0EDD0L02G4EPJ_7	Pyrimidine metabolism	Hg-specific
1-G0EDD0L02IZXQ4_4	RIG-I-like receptor signaling pathway	Hg-specific
1-G0EDD0L02H5MOU_3	Sphingolipid metabolism	Hg-specific
1-G0EDD0L02JMK68_9	Starch and sucrose metabolism	Hg-specific
1-G0EDD0L02IZXQ4_4	Toll-like receptor signaling pathway	Hg-specific
1-G0EDD0L02IUEHP_13	Two-component system	Hg-specific
1-G0EDD0L02GFC4T_4	Tyrosine metabolism	Hg-specific
1-G0EDD0L02GNDY6_3	Various types of N-glycan biosynthesis	Hg-specific
Contig64	Vascular smooth muscle contraction	Hg-specific
1-G0EDD0L02H3D9L_4	Adipocytokine signaling pathway	Hg-specific
1-G0EDD0L02HVA1X_4	Aldosterone-regulated sodium reabsorption	Hg-specific
1-G0EDD0L02FJYF8_6	Aminobenzoate degradation	Hg-specific
Contig1287	Amyotrophic lateral sclerosis (ALS)	Hg-specific
1-G0EDD0L02HB7J5_4	Basal transcription factors	Hg-specific
1-G0EDD0L02GFC4T_4	Betalain biosynthesis	Hg-specific
1-G0EDD0L02FK22Q_5	Biosynthesis of ansamycins	Hg-specific
1-G0EDD0L02H3RYM_9	Carbohydrate digestion and absorption	Hg-specific
1-G0EDD0L02FK22Q_5	Carbon fixation in photosynthetic organisms	Hg-specific
1-G0EDD0L02I9P6A_6	Chemokine signaling pathway	Hg-specific
1-G0EDD0L02G54YN_9	Chloroalkane and chloroalkene degradation	Hg-specific
Contig558	Circadian rhythm - fly	Hg-specific
Contig2087	Colorectal cancer	Hg-specific
1-G0EDD0L02GYK9U_5	DNA replication	Hg-specific
1-G0EDD0L02G54YN_9	Drug metabolism - cytochrome P450	Hg-specific
1-G0EDD0L02G5VAQ_3	Endocrine and other factor-regulated calcium reabsorption	Hg-specific
Contig783	Endometrial cancer	Hg-specific
Contig1522	Epithelial cell signaling in Helicobacter pylori infection	Hg-specific
1-G0EDD0L02H4BEK_8	Ether lipid metabolism	Hg-specific
1-G0EDD0L02FJYF8_6	Folate biosynthesis	Hg-specific
1-G0EDD0L02IUEHP_13	GABAergic synapse	Hg-specific
Contig1449	Glioma	Hg-specific
1-G0EDD0L02IUDS2_2	Glycerolipid metabolism	Hg-specific
1-G0EDD0L02GPCCD_6	Glycosaminoglycan degradation	Hg-specific
Contig897	Hematopoietic cell lineage	Hg-specific
Contig1593	Huntington's disease	Hg-specific
Contig2462	Inositol phosphate metabolism	Hg-specific
1-G0EDD0L02GFC4T_4	Isoquinoline alkaloid biosynthesis	Hg-specific
1-G0EDD0L02FKF1X_7	Lipoic acid metabolism	Hg-specific
Contig64	Long-term depression	Hg-specific
1-G0EDD0L02GFYK8_5	Lysine degradation	Hg-specific
1-G0EDD0L02G2TEE_8	MAPK signaling pathway - fly	Hg-specific
1-G0EDD0L02IZXQ4_4	MAPK signaling pathway - yeast	Hg-specific
1-G0EDD0L02GFC4T_4	Melanogenesis	Hg-specific
Contig1449	Melanoma	Hg-specific
1-G0EDD0L02G54YN_9	Naphthalene degradation	Hg-specific
1-G0EDD0L02FZM8F_5	Neuroactive ligand-receptor interaction	Hg-specific
Contig884	Nicotinate and nicotinamide metabolism	Hg-specific
1-G0EDD0L02IUEHP_13	Nitrogen metabolism	Hg-specific
1-G0EDD0L02G1KGK_2	Notch signaling pathway	Hg-specific
1-G0EDD0L02JQKJP_9	Other glycan degradation	Hg-specific
1-G0EDD0L02HDWW8_6	p53 signaling pathway	Hg-specific
Contig1181	Pentose and glucuronate interconversions	Hg-specific
1-G0EDD0L02FK22Q_5	Pentose phosphate pathway	Hg-specific
1-G0EDD0L02FJO8A_9	Phototransduction - fly	Hg-specific
1-G0EDD0L02JG2BG_7	Plant-pathogen interaction	Hg-specific
1-G0EDD0L02IA8YO_3	Primary bile acid biosynthesis	Hg-specific
1-G0EDD0L02I4SFV_10	Propanoate metabolism	Hg-specific
Contig1449	Prostate cancer	Hg-specific
1-G0EDD0L02H3D9L_4	Proximal tubule bicarbonate reclamation	Hg-specific
1-G0EDD0L02FO016_8	Regulation of autophagy	Hg-specific
1-G0EDD0L02I1MTO_8	Renin-angiotensin system	Hg-specific
1-G0EDD0L02G54YN_9	Retinol metabolism	Hg-specific
1-G0EDD0L02IZXQ4_4	Retrograde endocannabinoid signaling	Hg-specific
1-G0EDD0L02GFC4T_4	Riboflavin metabolism	Hg-specific
1-G0EDD0L02FO2VB_8	RNA polymerase	Hg-specific
1-G0EDD0L02ITAKL_4	Selenocompound metabolism	Hg-specific
1-G0EDD0L02JQ5GP_3	SNARE interactions in vesicular transport	Hg-specific
Contig262	Steroid biosynthesis	Hg-specific
Contig1873	Sulfur metabolism	Hg-specific
Contig64	Taste transduction	Hg-specific
1-G0EDD0L02GFYK8_5	Tryptophan metabolism	Hg-specific
1-G0EDD0L02IW3VH_4	Valine, leucine and isoleucine degradation	Hg-specific
1-G0EDD0L02JQ5GP_3	Vasopressin-regulated water reabsorption	Hg-specific
Contig1522	Vibrio cholerae infection	Hg-specific
1-G0EDD0L02GKUC9_4	ABC transporters	Hg-specific
1-G0EDD0L02FJO8A_9	Adherens junction	Hg-specific
1-G0EDD0L02FMFPA_8	Adherens junction	Hg-specific
1-G0EDD0L02FXEVJ_3	Adherens junction	Hg-specific
1-G0EDD0L02IUEHP_13	Alanine, aspartate and glutamate metabolism	Hg-specific
1-G0EDD0L02HU2ET_3	alpha-Linolenic acid metabolism	Hg-specific
Contig1287	Alzheimer's disease	Hg-specific
1-G0EDD0L02FNWI7_2	Amino sugar and nucleotide sugar metabolism	Hg-specific
1-G0EDD0L02G9HBT_7	Amino sugar and nucleotide sugar metabolism	Hg-specific
1-G0EDD0L02GOY3F_3	Amino sugar and nucleotide sugar metabolism	Hg-specific
1-G0EDD0L02IBUDQ_2	Amino sugar and nucleotide sugar metabolism	Hg-specific
Contig27	Amino sugar and nucleotide sugar metabolism	Hg-specific
1-G0EDD0L02FXGLN_3	Aminoacyl-tRNA biosynthesis	Hg-specific
1-G0EDD0L02G74AB_3	Aminoacyl-tRNA biosynthesis	Hg-specific
1-G0EDD0L02FJR13_1	Antigen processing and presentation	Hg-specific
1-G0EDD0L02HPSQ6_5	Antigen processing and presentation	Hg-specific
1-G0EDD0L02HDUW8_8	Apoptosis	Hg-specific
1-G0EDD0L02H6DX9_4	Arginine and proline metabolism	Hg-specific
1-G0EDD0L02HJ02V_4	Arginine and proline metabolism	Hg-specific
1-G0EDD0L02IUEHP_13	Arginine and proline metabolism	Hg-specific
1-G0EDD0L02HDUW8_8	Axon guidance	Hg-specific
1-G0EDD0L02HFAIJ_2	Axon guidance	Hg-specific
Contig1287	Axon guidance	Hg-specific
Contig2087	Axon guidance	Hg-specific
1-G0EDD0L02HDUW8_8	B cell receptor signaling pathway	Hg-specific
1-G0EDD0L02I9P6A_6	B cell receptor signaling pathway	Hg-specific
Contig1593	Bacterial invasion of epithelial cells	Hg-specific
Contig1909	Bacterial invasion of epithelial cells	Hg-specific
1-G0EDD0L02H6Q4O_4	Base excision repair	Hg-specific
1-G0EDD0L02GKUC9_4	Bile secretion	Hg-specific
1-G0EDD0L02IMWGG_5	Bile secretion	Hg-specific
1-G0EDD0L02HU2ET_3	Biosynthesis of unsaturated fatty acids	Hg-specific
1-G0EDD0L02JBE6P_6	Biosynthesis of unsaturated fatty acids	Hg-specific
1-G0EDD0L02F4HKL_3	Butanoate metabolism	Hg-specific
1-G0EDD0L02HDUW8_8	Calcium signaling pathway	Hg-specific
1-G0EDD0L02IXZ7J_2	Calcium signaling pathway	Hg-specific
Contig1287	Calcium signaling pathway	Hg-specific
Contig64	Calcium signaling pathway	Hg-specific
1-G0EDD0L02G17FD_7	Carbon fixation pathways in prokaryotes	Hg-specific
1-G0EDD0L02HV0WD_7	Carbon fixation pathways in prokaryotes	Hg-specific
1-G0EDD0L02F0XSG_1	Cardiac muscle contraction	Hg-specific
1-G0EDD0L02G4AL0_8	Cell adhesion molecules (CAMs)	Hg-specific
1-G0EDD0L02F0ZNC_2	Cell cycle	Hg-specific
1-G0EDD0L02G1KGK_2	Cell cycle	Hg-specific
1-G0EDD0L02HQLCA_10	Cell cycle	Hg-specific
1-G0EDD0L02F0ZNC_2	Cell cycle - yeast	Hg-specific
1-G0EDD0L02HQLCA_10	Cell cycle - yeast	Hg-specific
1-G0EDD0L02H6947_12	Circadian rhythm - mammal	Hg-specific
1-G0EDD0L02G17FD_7	Citrate cycle (TCA cycle)	Hg-specific
1-G0EDD0L02GFYK8_5	Citrate cycle (TCA cycle)	Hg-specific
1-G0EDD0L02H3D9L_4	Citrate cycle (TCA cycle)	Hg-specific
1-G0EDD0L02HV0WD_7	Citrate cycle (TCA cycle)	Hg-specific
1-G0EDD0L02IW3VH_4	Citrate cycle (TCA cycle)	Hg-specific
1-G0EDD0L02JBBIN_3	Citrate cycle (TCA cycle)	Hg-specific
1-G0EDD0L02IVHWV_4	Collecting duct acid secretion	Hg-specific
1-G0EDD0L02FQ7SK_2	Cysteine and methionine metabolism	Hg-specific
1-G0EDD0L02JP6BI_5	Cysteine and methionine metabolism	Hg-specific
1-G0EDD0L02I3YIC_3	Cytokine-cytokine receptor interaction	Hg-specific
1-G0EDD0L02HDUW8_8	Dopaminergic synapse	Hg-specific
1-G0EDD0L02G4EPJ_7	Drug metabolism - other enzymes	Hg-specific
1-G0EDD0L02G5Y5G_3	ECM-receptor interaction	Hg-specific
1-G0EDD0L02GXCB3_3	ECM-receptor interaction	Hg-specific
1-G0EDD0L02F55Q9_7	Endocytosis	Hg-specific
1-G0EDD0L02FKN49_4	Endocytosis	Hg-specific
1-G0EDD0L02G5VAQ_3	Endocytosis	Hg-specific
1-G0EDD0L02H4BEK_8	Endocytosis	Hg-specific
1-G0EDD0L02HVA1X_4	Endocytosis	Hg-specific
1-G0EDD0L02I9KHA_8	Endocytosis	Hg-specific
1-G0EDD0L02IPBPO_3	Endocytosis	Hg-specific
1-G0EDD0L02IVOX8_3	Endocytosis	Hg-specific
Contig1593	Endocytosis	Hg-specific
Contig568	Endocytosis	Hg-specific
1-G0EDD0L02FXTQH_11	Fanconi anemia pathway	Hg-specific
1-G0EDD0L02FU7QS_1	Fatty acid elongation	Hg-specific
1-G0EDD0L02GNZ1X_1	Fatty acid elongation	Hg-specific
1-G0EDD0L02GW64J_1	Fatty acid elongation	Hg-specific
1-G0EDD0L02G54YN_9	Fatty acid metabolism	Hg-specific
1-G0EDD0L02HU2ET_3	Fatty acid metabolism	Hg-specific
1-G0EDD0L02IU06B_6	Fatty acid metabolism	Hg-specific
1-G0EDD0L02I9P6A_6	Fc epsilon RI signaling pathway	Hg-specific
1-G0EDD0L02G5VAQ_3	Fc gamma R-mediated phagocytosis	Hg-specific
1-G0EDD0L02H4BEK_8	Fc gamma R-mediated phagocytosis	Hg-specific
1-G0EDD0L02I9P6A_6	Fc gamma R-mediated phagocytosis	Hg-specific
1-G0EDD0L02IVOX8_3	Fc gamma R-mediated phagocytosis	Hg-specific
1-G0EDD0L02FJO8A_9	Focal adhesion	Hg-specific
1-G0EDD0L02G5Y5G_3	Focal adhesion	Hg-specific
1-G0EDD0L02GYFE1_8	Focal adhesion	Hg-specific
1-G0EDD0L02I9P6A_6	Focal adhesion	Hg-specific
Contig783	Focal adhesion	Hg-specific
1-G0EDD0L02G9HBT_7	Fructose and mannose metabolism	Hg-specific
1-G0EDD0L02HNL7L_3	Fructose and mannose metabolism	Hg-specific
Contig258	Fructose and mannose metabolism	Hg-specific
1-G0EDD0L02JMK68_9	Galactose metabolism	Hg-specific
Contig64	Gap junction	Hg-specific
1-G0EDD0L02IMWGG_5	Gastric acid secretion	Hg-specific
1-G0EDD0L02IXWXF_5	Gastric acid secretion	Hg-specific
1-G0EDD0L02H4BEK_8	Glutamatergic synapse	Hg-specific
1-G0EDD0L02HDUW8_8	Glutamatergic synapse	Hg-specific
1-G0EDD0L02G9XT4_11	Glycerophospholipid metabolism	Hg-specific
1-G0EDD0L02H4BEK_8	Glycerophospholipid metabolism	Hg-specific
1-G0EDD0L02HWL6T_10	Glycerophospholipid metabolism	Hg-specific
1-G0EDD0L02IUBVU_4	Glycerophospholipid metabolism	Hg-specific
1-G0EDD0L02IW3VH_4	Glycine, serine and threonine metabolism	Hg-specific
1-G0EDD0L02JU531_6	Glycine, serine and threonine metabolism	Hg-specific
1-G0EDD0L02G54YN_9	Glycolysis / Gluconeogenesis	Hg-specific
1-G0EDD0L02H3D9L_4	Glycolysis / Gluconeogenesis	Hg-specific
1-G0EDD0L02I4SFV_10	Glycolysis / Gluconeogenesis	Hg-specific
1-G0EDD0L02IW3VH_4	Glycolysis / Gluconeogenesis	Hg-specific
1-G0EDD0L02G3VQK_7	Glycosaminoglycan biosynthesis - chondroitin sulfate	Hg-specific
1-G0EDD0L02G3VQK_7	Glycosaminoglycan biosynthesis - heparan sulfate	Hg-specific
1-G0EDD0L02GZRVG_10	Glycosylphosphatidylinositol(GPI)-anchor biosynthesis	Hg-specific
1-G0EDD0L02H50OJ_10	Glycosylphosphatidylinositol(GPI)-anchor biosynthesis	Hg-specific
1-G0EDD0L02HZ2IQ_3	Glycosylphosphatidylinositol(GPI)-anchor biosynthesis	Hg-specific
1-G0EDD0L02JKJEI_4	Glycosylphosphatidylinositol(GPI)-anchor biosynthesis	Hg-specific
1-G0EDD0L02H4BEK_8	GnRH signaling pathway	Hg-specific
1-G0EDD0L02IZXQ4_4	GnRH signaling pathway	Hg-specific
1-G0EDD0L02F4Z6F_9	Insulin signaling pathway	Hg-specific
1-G0EDD0L02H3D9L_4	Insulin signaling pathway	Hg-specific
1-G0EDD0L02HDWW8_6	Insulin signaling pathway	Hg-specific
1-G0EDD0L02FJO8A_9	Leukocyte transendothelial migration	Hg-specific
1-G0EDD0L02FMFPA_8	Leukocyte transendothelial migration	Hg-specific
1-G0EDD0L02I9P6A_6	Leukocyte transendothelial migration	Hg-specific
1-G0EDD0L02IZXQ4_4	Leukocyte transendothelial migration	Hg-specific
1-G0EDD0L02HDUW8_8	Long-term potentiation	Hg-specific
Contig1287	Long-term potentiation	Hg-specific
1-G0EDD0L02FJR13_1	Lysosome	Hg-specific
1-G0EDD0L02FLIU9_9	Lysosome	Hg-specific
1-G0EDD0L02G0M32_3	Lysosome	Hg-specific
1-G0EDD0L02GNNJA_3	Lysosome	Hg-specific
1-G0EDD0L02GPCCD_6	Lysosome	Hg-specific
1-G0EDD0L02GSFGA_1	Lysosome	Hg-specific
1-G0EDD0L02GYA57_7	Lysosome	Hg-specific
1-G0EDD0L02HPSQ6_5	Lysosome	Hg-specific
1-G0EDD0L02IVHWV_4	Lysosome	Hg-specific
1-G0EDD0L02J0SJ0_3	Lysosome	Hg-specific
1-G0EDD0L02JQKJP_9	Lysosome	Hg-specific
1-G0EDD0L02FXEVJ_3	MAPK signaling pathway	Hg-specific
1-G0EDD0L02HDUW8_8	MAPK signaling pathway	Hg-specific
1-G0EDD0L02IZXQ4_4	MAPK signaling pathway	Hg-specific
Contig1287	MAPK signaling pathway	Hg-specific
1-G0EDD0L02F0ZNC_2	Meiosis - yeast	Hg-specific
1-G0EDD0L02HQLCA_10	Meiosis - yeast	Hg-specific
1-G0EDD0L02G54YN_9	Metabolism of xenobiotics by cytochrome P450	Hg-specific
1-G0EDD0L02G54YN_9	Methane metabolism	Hg-specific
1-G0EDD0L02GZOQH_3	mRNA surveillance pathway	Hg-specific
1-G0EDD0L02HDWW8_6	mTOR signaling pathway	Hg-specific
1-G0EDD0L02HDUW8_8	Natural killer cell mediated cytotoxicity	Hg-specific
1-G0EDD0L02I9P6A_6	Natural killer cell mediated cytotoxicity	Hg-specific
1-G0EDD0L02G22K6_9	Neurotrophin signaling pathway	Hg-specific
1-G0EDD0L02G71YW_8	N-Glycan biosynthesis	Hg-specific
1-G0EDD0L02FXEVJ_3	NOD-like receptor signaling pathway	Hg-specific
1-G0EDD0L02IZXQ4_4	NOD-like receptor signaling pathway	Hg-specific
1-G0EDD0L02F0ZNC_2	Oocyte meiosis	Hg-specific
1-G0EDD0L02HDUW8_8	Oocyte meiosis	Hg-specific
1-G0EDD0L02HQLCA_10	Oocyte meiosis	Hg-specific
Contig1287	Oocyte meiosis	Hg-specific
1-G0EDD0L02FXEVJ_3	Osteoclast differentiation	Hg-specific
1-G0EDD0L02HDUW8_8	Osteoclast differentiation	Hg-specific
1-G0EDD0L02F0XSG_1	Oxidative phosphorylation	Hg-specific
1-G0EDD0L02FI5PO_9	Oxidative phosphorylation	Hg-specific
1-G0EDD0L02FIJRX_5	Oxidative phosphorylation	Hg-specific
1-G0EDD0L02FKZFN_8	Oxidative phosphorylation	Hg-specific
1-G0EDD0L02G6HB3_3	Oxidative phosphorylation	Hg-specific
1-G0EDD0L02IVHWV_4	Oxidative phosphorylation	Hg-specific
1-G0EDD0L02JBBIN_3	Oxidative phosphorylation	Hg-specific
1-G0EDD0L02JQ8GK_7	Oxidative phosphorylation	Hg-specific
1-G0EDD0L02FZM8F_5	Pancreatic secretion	Hg-specific
1-G0EDD0L02IMWGG_5	Pancreatic secretion	Hg-specific
1-G0EDD0L02IXWXF_5	Pancreatic secretion	Hg-specific
Contig2087	Pathways in cancer	Hg-specific
1-G0EDD0L02HU2ET_3	Peroxisome	Hg-specific
1-G0EDD0L02IA8YO_3	Peroxisome	Hg-specific
1-G0EDD0L02IBKGX_3	Peroxisome	Hg-specific
1-G0EDD0L02FJO8A_9	Phagosome	Hg-specific
1-G0EDD0L02FJR13_1	Phagosome	Hg-specific
1-G0EDD0L02H0PV1_13	Phagosome	Hg-specific
1-G0EDD0L02IVHWV_4	Phagosome	Hg-specific
1-G0EDD0L02G9XT4_11	Phosphatidylinositol signaling system	Hg-specific
Contig2462	Phosphatidylinositol signaling system	Hg-specific
1-G0EDD0L02H3D9L_4	PPAR signaling pathway	Hg-specific
1-G0EDD0L02HU2ET_3	PPAR signaling pathway	Hg-specific
1-G0EDD0L02IA8YO_3	PPAR signaling pathway	Hg-specific
1-G0EDD0L02IU06B_6	PPAR signaling pathway	Hg-specific
1-G0EDD0L02JW8R7_5	PPAR signaling pathway	Hg-specific
1-G0EDD0L02IZXQ4_4	Progesterone-mediated oocyte maturation	Hg-specific
1-G0EDD0L02FLE4C_8	Proteasome	Hg-specific
1-G0EDD0L02G5JA2_11	Proteasome	Hg-specific
1-G0EDD0L02FZM8F_5	Protein digestion and absorption	Hg-specific
1-G0EDD0L02JOEFS_3	Protein export	Hg-specific
1-G0EDD0L02F9MFV_2	Protein processing in endoplasmic reticulum	Hg-specific
1-G0EDD0L02FVBL1_8	Protein processing in endoplasmic reticulum	Hg-specific
1-G0EDD0L02G71YW_8	Protein processing in endoplasmic reticulum	Hg-specific
1-G0EDD0L02HJ3NV_1	Protein processing in endoplasmic reticulum	Hg-specific
1-G0EDD0L02IJTXC_4	Protein processing in endoplasmic reticulum	Hg-specific
1-G0EDD0L02FO2VB_8	Purine metabolism	Hg-specific
1-G0EDD0L02I3O48_3	Purine metabolism	Hg-specific
1-G0EDD0L02I40FU_8	Purine metabolism	Hg-specific
1-G0EDD0L02FO2VB_8	Pyrimidine metabolism	Hg-specific
1-G0EDD0L02H3D9L_4	Pyruvate metabolism	Hg-specific
1-G0EDD0L02I4SFV_10	Pyruvate metabolism	Hg-specific
1-G0EDD0L02IW3VH_4	Pyruvate metabolism	Hg-specific
1-G0EDD0L02FJO8A_9	Regulation of actin cytoskeleton	Hg-specific
1-G0EDD0L02I9P6A_6	Regulation of actin cytoskeleton	Hg-specific
1-G0EDD0L02F8RGM_3	Ribosome	Hg-specific
1-G0EDD0L02FH577_2	Ribosome	Hg-specific
1-G0EDD0L02FIFOH_1	Ribosome	Hg-specific
1-G0EDD0L02FKWME_6	Ribosome	Hg-specific
1-G0EDD0L02GYI14_1	Ribosome	Hg-specific
1-G0EDD0L02HTQXG_5	Ribosome	Hg-specific
1-G0EDD0L02FXEVJ_3	RIG-I-like receptor signaling pathway	Hg-specific
1-G0EDD0L02GVHKU_1	RNA degradation	Hg-specific
1-G0EDD0L02H7RTX_10	RNA degradation	Hg-specific
1-G0EDD0L02HTX9L_10	RNA degradation	Hg-specific
1-G0EDD0L02ILH69_10	RNA degradation	Hg-specific
1-G0EDD0L02JIVDK_9	RNA degradation	Hg-specific
1-G0EDD0L02F31XX_6	RNA transport	Hg-specific
1-G0EDD0L02H464X_11	RNA transport	Hg-specific
1-G0EDD0L02HJ6OE_3	RNA transport	Hg-specific
1-G0EDD0L02HSJKI_2	RNA transport	Hg-specific
1-G0EDD0L02JV5QS_3	RNA transport	Hg-specific
1-G0EDD0L02IMWGG_5	Salivary secretion	Hg-specific
1-G0EDD0L02IXWXF_5	Salivary secretion	Hg-specific
1-G0EDD0L02JQ5GP_3	Salivary secretion	Hg-specific
1-G0EDD0L02GSFGA_1	Sphingolipid metabolism	Hg-specific
1-G0EDD0L02G4F2T_4	Spliceosome	Hg-specific
1-G0EDD0L02IXT8N_4	Spliceosome	Hg-specific
1-G0EDD0L02J5400_6	Spliceosome	Hg-specific
Contig2327	Spliceosome	Hg-specific
Contig855	Spliceosome	Hg-specific
1-G0EDD0L02H3RYM_9	Starch and sucrose metabolism	Hg-specific
1-G0EDD0L02G5VAQ_3	Synaptic vesicle cycle	Hg-specific
1-G0EDD0L02IVHWV_4	Synaptic vesicle cycle	Hg-specific
1-G0EDD0L02FXEVJ_3	T cell receptor signaling pathway	Hg-specific
1-G0EDD0L02HDUW8_8	T cell receptor signaling pathway	Hg-specific
1-G0EDD0L02I9P6A_6	T cell receptor signaling pathway	Hg-specific
1-G0EDD0L02IZXQ4_4	T cell receptor signaling pathway	Hg-specific
1-G0EDD0L02FJO8A_9	Tight junction	Hg-specific
1-G0EDD0L02FMFPA_8	Tight junction	Hg-specific
1-G0EDD0L02H320Z_4	Tight junction	Hg-specific
1-G0EDD0L02HUBAO_3	Tight junction	Hg-specific
1-G0EDD0L02IJPCW_9	Tight junction	Hg-specific
1-G0EDD0L02FXEVJ_3	Toll-like receptor signaling pathway	Hg-specific
1-G0EDD0L02FJYF8_6	Two-component system	Hg-specific
1-G0EDD0L02G54YN_9	Tyrosine metabolism	Hg-specific
1-G0EDD0L02FR7NM_4	Ubiquitin mediated proteolysis	Hg-specific
1-G0EDD0L02FREGZ_12	Ubiquitin mediated proteolysis	Hg-specific
1-G0EDD0L02FVBL1_8	Ubiquitin mediated proteolysis	Hg-specific
1-G0EDD0L02G5PH5_4	Ubiquitin mediated proteolysis	Hg-specific
1-G0EDD0L02GXMF1_2	Ubiquitin mediated proteolysis	Hg-specific
1-G0EDD0L02HFAVU_3	Ubiquitin mediated proteolysis	Hg-specific
1-G0EDD0L02HJ3NV_1	Ubiquitin mediated proteolysis	Hg-specific
1-G0EDD0L02HVA1X_4	Ubiquitin mediated proteolysis	Hg-specific
1-G0EDD0L02ICW72_4	Ubiquitin mediated proteolysis	Hg-specific
1-G0EDD0L02IJTXC_4	Ubiquitin mediated proteolysis	Hg-specific
1-G0EDD0L02JDHY9_4	Ubiquitin mediated proteolysis	Hg-specific
1-G0EDD0L02JIQGS_4	Ubiquitin mediated proteolysis	Hg-specific
Contig1845	Ubiquitin mediated proteolysis	Hg-specific
1-G0EDD0L02G71YW_8	Various types of N-glycan biosynthesis	Hg-specific
1-G0EDD0L02IJPCW_9	Vascular smooth muscle contraction	Hg-specific
1-G0EDD0L02HDUW8_8	VEGF signaling pathway	Hg-specific
1-G0EDD0L02IZXQ4_4	VEGF signaling pathway	Hg-specific
1-G0EDD0L02FXEVJ_3	Wnt signaling pathway	Hg-specific
1-G0EDD0L02HDUW8_8	Wnt signaling pathway	Hg-specific
Contig5919	Spliceosome	Hen & Hex-specific
Contig21593	Lysosome	Hen & Hex-specific
Contig10871	Ribosome	Hen & Hex-specific
Contig6490	Ubiquitin mediated proteolysis	Hen & Hex-specific
Contig10918	Protein processing in endoplasmic reticulum	Hen & Hex-specific
Contig7338	Insulin signaling pathway	Hen & Hex-specific
Contig9475	Endocytosis	Hen & Hex-specific
Contig6601	Purine metabolism	Hen & Hex-specific
Contig10300	Glycine, serine and threonine metabolism	Hen & Hex-specific
Contig21322	Focal adhesion	Hen & Hex-specific
Contig6399	Amino sugar and nucleotide sugar metabolism	Hen & Hex-specific
Contig6035	RNA transport	Hen & Hex-specific
Contig19838	Pyruvate metabolism	Hen & Hex-specific
Contig20634	Glycolysis / Gluconeogenesis	Hen & Hex-specific
Contig20220	Glutathione metabolism	Hen & Hex-specific
Contig20334	Sphingolipid metabolism	Hen & Hex-specific
Contig11189	Pancreatic secretion	Hen & Hex-specific
Contig7219	Aminoacyl-tRNA biosynthesis	Hen & Hex-specific
Contig21612	Alanine, aspartate and glutamate metabolism	Hen & Hex-specific
Contig19333	Valine, leucine and isoleucine degradation	Hen & Hex-specific
Contig20846	Starch and sucrose metabolism	Hen & Hex-specific
Contig20846	Pentose and glucuronate interconversions	Hen & Hex-specific
Contig21593	Other glycan degradation	Hen & Hex-specific
Contig18634	Methane metabolism	Hen & Hex-specific
Contig9415	Citrate cycle (TCA cycle)	Hen & Hex-specific
Contig19239	Arginine and proline metabolism	Hen & Hex-specific
Contig7324	Protein digestion and absorption	Hen & Hex-specific
Contig11357	Phagosome	Hen & Hex-specific
Contig17819	Peroxisome	Hen & Hex-specific
Contig7627	Glycerophospholipid metabolism	Hen & Hex-specific
Contig11189	Glycerolipid metabolism	Hen & Hex-specific
Contig11554	Calcium signaling pathway	Hen & Hex-specific
Contig11381	Tryptophan metabolism	Hen & Hex-specific
Contig20825	Pyrimidine metabolism	Hen & Hex-specific
Contig19333	Propanoate metabolism	Hen & Hex-specific
Contig6601	Pentose phosphate pathway	Hen & Hex-specific
Contig6490	Pathways in cancer	Hen & Hex-specific
Contig21457	Oxidative phosphorylation	Hen & Hex-specific
Contig19483	Neurotrophin signaling pathway	Hen & Hex-specific
Contig19333	Lysine degradation	Hen & Hex-specific
Contig9415	Glyoxylate and dicarboxylate metabolism	Hen & Hex-specific
Contig18507	Cell cycle	Hen & Hex-specific
Contig5530	RNA degradation	Hen & Hex-specific
Contig9136	Regulation of actin cytoskeleton	Hen & Hex-specific
Contig18392	PPAR signaling pathway	Hen & Hex-specific
Contig20953	Phosphatidylinositol signaling system	Hen & Hex-specific
Contig19333	Fatty acid metabolism	Hen & Hex-specific
Contig19333	beta-Alanine metabolism	Hen & Hex-specific
Contig20846	Ascorbate and aldarate metabolism	Hen & Hex-specific
Contig19661	Adipocytokine signaling pathway	Hen & Hex-specific
Contig20000	Wnt signaling pathway	Hen & Hex-specific
Contig6860	Tight junction	Hen & Hex-specific
Contig19519	Oocyte meiosis	Hen & Hex-specific
Contig19179	N-Glycan biosynthesis	Hen & Hex-specific
Contig20846	Metabolism of xenobiotics by cytochrome P450	Hen & Hex-specific
Contig20953	Inositol phosphate metabolism	Hen & Hex-specific
Contig9136	Fc gamma R-mediated phagocytosis	Hen & Hex-specific
Contig9136	ErbB signaling pathway	Hen & Hex-specific
Contig10300	Cysteine and methionine metabolism	Hen & Hex-specific
Contig19661	Chemokine signaling pathway	Hen & Hex-specific
Contig18005	Base excision repair	Hen & Hex-specific
Contig11554	Alzheimer's disease	Hen & Hex-specific
Contig19661	Toxoplasmosis	Hen & Hex-specific
Contig20846	Porphyrin and chlorophyll metabolism	Hen & Hex-specific
Contig7792	Nucleotide excision repair	Hen & Hex-specific
Contig19164	mTOR signaling pathway	Hen & Hex-specific
Contig19904	Melanogenesis	Hen & Hex-specific
Contig9136	MAPK signaling pathway	Hen & Hex-specific
Contig10751	Glycosaminoglycan degradation	Hen & Hex-specific
Contig6399	Galactose metabolism	Hen & Hex-specific
Contig20435	Fructose and mannose metabolism	Hen & Hex-specific
Contig18148	ECM-receptor interaction	Hen & Hex-specific
Contig10727	Salivary secretion	Hen & Hex-specific
Contig21581	Regulation of autophagy	Hen & Hex-specific
Contig19519	Progesterone-mediated oocyte maturation	Hen & Hex-specific
Contig5828	Notch signaling pathway	Hen & Hex-specific
Contig6002	Nitrogen metabolism	Hen & Hex-specific
Contig9650	Mismatch repair	Hen & Hex-specific
Contig20438	Leukocyte transendothelial migration	Hen & Hex-specific
Contig21457	Huntington's disease	Hen & Hex-specific
Contig19519	GnRH signaling pathway	Hen & Hex-specific
Contig5746	Ether lipid metabolism	Hen & Hex-specific
Contig20846	Drug metabolism - other enzymes	Hen & Hex-specific
Contig20846	Drug metabolism - cytochrome P450	Hen & Hex-specific
5-G0EDD0L02I4FTO_8	Carbon fixation pathways in prokaryotes	Hen & Hex-specific
Contig19333	Butanoate metabolism	Hen & Hex-specific
Contig19519	Vascular smooth muscle contraction	Hen & Hex-specific
5-G0EDD0L02HGQ4V_9	Various types of N-glycan biosynthesis	Hen & Hex-specific
Contig6840	TGF-beta signaling pathway	Hen & Hex-specific
Contig9136	T cell receptor signaling pathway	Hen & Hex-specific
5-G0EDD0L02HTMMQ_6	Synaptic vesicle cycle	Hen & Hex-specific
Contig20770	Small cell lung cancer	Hen & Hex-specific
Contig19904	Riboflavin metabolism	Hen & Hex-specific
Contig8868	Protein export	Hen & Hex-specific
Contig6445	p53 signaling pathway	Hen & Hex-specific
Contig9136	Natural killer cell mediated cytotoxicity	Hen & Hex-specific
3-G0CLBUI02EOHSR_8	mRNA surveillance pathway	Hen & Hex-specific
Contig21428	Histidine metabolism	Hen & Hex-specific
Contig18442	Glycosaminoglycan biosynthesis - heparan sulfate	Hen & Hex-specific
Contig19519	Gap junction	Hen & Hex-specific
Contig21612	Carbon fixation in photosynthetic organisms	Hen & Hex-specific
Contig9136	Axon guidance	Hen & Hex-specific
Contig9298	Adherens junction	Hen & Hex-specific
Contig10727	Vibrio cholerae infection	Hen & Hex-specific
Contig19904	Tyrosine metabolism	Hen & Hex-specific
Contig20846	Steroid hormone biosynthesis	Hen & Hex-specific
Contig20846	Retinol metabolism	Hen & Hex-specific
Contig9415	Reductive carboxylate cycle (CO2 fixation)	Hen & Hex-specific
Contig6002	One carbon pool by folate	Hen & Hex-specific
Contig10978	Nicotinate and nicotinamide metabolism	Hen & Hex-specific
Contig21428	Limonene and pinene degradation	Hen & Hex-specific
Contig19904	Isoquinoline alkaloid biosynthesis	Hen & Hex-specific
Contig10968	Hedgehog signaling pathway	Hen & Hex-specific
Contig19519	Gastric acid secretion	Hen & Hex-specific
Contig20438	Fc epsilon RI signaling pathway	Hen & Hex-specific
5-G0EDD0L02HHCNX_5	Fatty acid elongation	Hen & Hex-specific
Contig8900	DNA replication	Hen & Hex-specific
Contig20472	Collecting duct acid secretion	Hen & Hex-specific
Contig6140	Circadian rhythm - fly	Hen & Hex-specific
Contig21428	Chloroalkane and chloroalkene degradation	Hen & Hex-specific
Contig19333	Biosynthesis of unsaturated fatty acids	Hen & Hex-specific
Contig19904	Betalain biosynthesis	Hen & Hex-specific
Contig7086	Basal transcription factors	Hen & Hex-specific
Contig18148	Amoebiasis	Hen & Hex-specific
Contig17819	ABC transporters	Hen & Hex-specific
Contig20438	VEGF signaling pathway	Hen & Hex-specific
Contig9048	Taurine and hypotaurine metabolism	Hen & Hex-specific
Contig10968	Shigellosis	Hen & Hex-specific
Contig17705	RNA polymerase	Hen & Hex-specific
3-G0CLBUI02EKWJD_6	Renin-angiotensin system	Hen & Hex-specific
Contig6490	Renal cell carcinoma	Hen & Hex-specific
Contig7489	Proximal tubule bicarbonate reclamation	Hen & Hex-specific
Contig18508	Proteasome	Hen & Hex-specific
Contig11509	Prostate cancer	Hen & Hex-specific
Contig21457	Parkinson's disease	Hen & Hex-specific
Contig6754	MAPK signaling pathway - fly	Hen & Hex-specific
Contig9188	Long-term potentiation	Hen & Hex-specific
Contig19661	Jak-STAT signaling pathway	Hen & Hex-specific
Contig8900	Homologous recombination	Hen & Hex-specific
Contig18442	Glycosphingolipid biosynthesis - lacto and neolacto series	Hen & Hex-specific
Contig20438	Glioma	Hen & Hex-specific
Contig19490	Folate biosynthesis	Hen & Hex-specific
Contig9136	Epithelial cell signaling in Helicobacter pylori infection	Hen & Hex-specific
Contig7527	Dorso-ventral axis formation	Hen & Hex-specific
Contig20965	Dilated cardiomyopathy (DCM)	Hen & Hex-specific
Contig6140	Circadian rhythm - mammal	Hen & Hex-specific
Contig18507	Cell cycle - yeast	Hen & Hex-specific
Contig6995	Cell adhesion molecules (CAMs)	Hen & Hex-specific
3-G0CLBUI02EWQD9_3	Bile secretion	Hen & Hex-specific
Contig10134	Arachidonic acid metabolism	Hen & Hex-specific
Contig20770	Apoptosis	Hen & Hex-specific
Contig5989	Valine, leucine and isoleucine biosynthesis	Hen & Hex-specific
Contig18949	Two-component system	Hen & Hex-specific
3-G0CLBUI02C9GPL_5	Toll-like receptor signaling pathway	Hen & Hex-specific
Contig18930	Sulfur metabolism	Hen & Hex-specific
Contig9691	Steroid biosynthesis	Hen & Hex-specific
3-G0CLBUI02EN26E_4	Selenocompound metabolism	Hen & Hex-specific
3-G0CLBUI02EUMEH_6	Ribosome biogenesis in eukaryotes	Hen & Hex-specific
Contig6995	Prion diseases	Hen & Hex-specific
Contig9857	Primary immunodeficiency	Hen & Hex-specific
5-G0EDD0L02IUQGL_3	Primary bile acid biosynthesis	Hen & Hex-specific
Contig11543	Phototransduction - fly	Hen & Hex-specific
3-G0CLBUI02EBE56_10	Pantothenate and CoA biosynthesis	Hen & Hex-specific
5-G0EDD0L02IILFI_8	Olfactory transduction	Hen & Hex-specific
Contig7286	O-Glycan biosynthesis	Hen & Hex-specific
Contig20438	Non-small cell lung cancer	Hen & Hex-specific
Contig20770	NOD-like receptor signaling pathway	Hen & Hex-specific
Contig18507	Meiosis - yeast	Hen & Hex-specific
Contig7440	Long-term depression	Hen & Hex-specific
5-G0EDD0L02JEKQK_8	Hematopoietic cell lineage	Hen & Hex-specific
3-G0CLBUI02EGY8A_3	Glycosphingolipid biosynthesis - ganglio series	Hen & Hex-specific
Contig19333	Fatty acid elongation in mitochondria	Hen & Hex-specific
5-G0EDD0L02JXNOL_8	Fatty acid biosynthesis	Hen & Hex-specific
3-G0CLBUI02E306X_3	Fanconi anemia pathway	Hen & Hex-specific
5-G0EDD0L02HTMMQ_6	Endocrine and other factor-regulated calcium reabsorption	Hen & Hex-specific
3-G0CLBUI02DPDXD_2	Dopaminergic synapse	Hen & Hex-specific
Contig7365	Diterpenoid biosynthesis	Hen & Hex-specific
Contig10379	Cytosolic DNA-sensing pathway	Hen & Hex-specific
Contig20965	Cardiac muscle contraction	Hen & Hex-specific
Contig19333	Caprolactam degradation	Hen & Hex-specific
Contig19333	Benzoate degradation	Hen & Hex-specific
Contig8266	B cell receptor signaling pathway	Hen & Hex-specific
5-G0EDD0L02HZX6P_7	Antigen processing and presentation	Hen & Hex-specific
Contig19333	Aminobenzoate degradation	Hen & Hex-specific
3-G0CLBUI02D1JJQ_7	Vitamin digestion and absorption	Hen & Hex-specific
3-G0CLBUI02DNK7E_7	Vasopressin-regulated water reabsorption	Hen & Hex-specific
Contig19090	Type II diabetes mellitus	Hen & Hex-specific
Contig9048	Type I diabetes mellitus	Hen & Hex-specific
3-G0CLBUI02DQI6T_12	Terpenoid backbone biosynthesis	Hen & Hex-specific
3-G0CLBUI02DIP69_11	Synthesis and degradation of ketone bodies	Hen & Hex-specific
3-G0CLBUI02E4IID_8	Streptomycin biosynthesis	Hen & Hex-specific
Contig18038	SNARE interactions in vesicular transport	Hen & Hex-specific
3-G0CLBUI02DPDXD_2	Serotonergic synapse	Hen & Hex-specific
3-G0CLBUI02C8GNP_11	RIG-I-like receptor signaling pathway	Hen & Hex-specific
Contig18908	Polyketide sugar unit biosynthesis	Hen & Hex-specific
5-G0EDD0L02GALUP_11	Plant-pathogen interaction	Hen & Hex-specific
5-G0EDD0L02JP572_1	Photosynthesis	Hen & Hex-specific
3-G0CLBUI02DPDXD_2	Phenylalanine metabolism	Hen & Hex-specific
Contig19932	Pathogenic Escherichia coli infection	Hen & Hex-specific
Contig11509	Pancreatic cancer	Hen & Hex-specific
3-G0CLBUI02EFUF6_8	Other types of O-glycan biosynthesis	Hen & Hex-specific
3-G0CLBUI02DNQ1I_9	Non-homologous end-joining	Hen & Hex-specific
5-G0EDD0L02HP250_5	Nitrotoluene degradation	Hen & Hex-specific
5-G0EDD0L02HE8DP_4	Neuroactive ligand-receptor interaction	Hen & Hex-specific
5-G0EDD0L02JFD9T_8	Mucin type O-glycan biosynthesis	Hen & Hex-specific
3-G0CLBUI02EZWUJ_8	Mineral absorption	Hen & Hex-specific
Contig11509	Melanoma	Hen & Hex-specific
Contig9136	MAPK signaling pathway - yeast	Hen & Hex-specific
3-G0CLBUI02ENU41_3	Lysine biosynthesis	Hen & Hex-specific
Contig7440	Linoleic acid metabolism	Hen & Hex-specific
Contig19661	Leishmaniasis	Hen & Hex-specific
3-G0CLBUI02DPDXD_2	Indole alkaloid biosynthesis	Hen & Hex-specific
Contig20965	Hypertrophic cardiomyopathy (HCM)	Hen & Hex-specific
Contig8266	Hepatitis C	Hen & Hex-specific
3-G0CLBUI02ENAPI_2	Glycosylphosphatidylinositol(GPI)-anchor biosynthesis	Hen & Hex-specific
3-G0CLBUI02D72NN_9	Glycosphingolipid biosynthesis - globo series	Hen & Hex-specific
Contig7849	Glycosaminoglycan biosynthesis - chondroitin sulfate	Hen & Hex-specific
3-G0CLBUI02C5HFI_5	Glutamatergic synapse	Hen & Hex-specific
5-G0EDD0L02G9UHB_6	GABAergic synapse	Hen & Hex-specific
Contig18778	Flavone and flavonol biosynthesis	Hen & Hex-specific
3-G0CLBUI02DS1DX_2	Fat digestion and absorption	Hen & Hex-specific
Contig8266	Endometrial cancer	Hen & Hex-specific
Contig6840	Cytokine-cytokine receptor interaction	Hen & Hex-specific
Contig9348	Cyanoamino acid metabolism	Hen & Hex-specific
5-G0EDD0L02GJ2RM_4	Cutin, suberine and wax biosynthesis	Hen & Hex-specific
5-G0EDD0L02JSEX3_4	Complement and coagulation cascades	Hen & Hex-specific
Contig8266	Colorectal cancer	Hen & Hex-specific
Contig11509	Chronic myeloid leukemia	Hen & Hex-specific
3-G0CLBUI02DJLVV_14	Cholinergic synapse	Hen & Hex-specific
Contig11227	Carbohydrate digestion and absorption	Hen & Hex-specific
Contig11509	Bladder cancer	Hen & Hex-specific
Contig8266	Basal cell carcinoma	Hen & Hex-specific
3-G0CLBUI02D1RCR_8	Bacterial secretion system	Hen & Hex-specific
Contig20762	Bacterial invasion of epithelial cells	Hen & Hex-specific
Contig19237	Amyotrophic lateral sclerosis (ALS)	Hen & Hex-specific
Contig7440	alpha-Linolenic acid metabolism	Hen & Hex-specific
5-G0EDD0L02JCID2_2	Aldosterone-regulated sodium reabsorption	Hen & Hex-specific
Contig19090	Acute myeloid leukemia	Hen & Hex-specific
3-G0CLBUI02D3V87_9	Wnt signaling pathway	Hen & Hex-specific
3-G0CLBUI02DJLVV_14	Wnt signaling pathway	Hen & Hex-specific
3-G0CLBUI02DUG3I_2	Wnt signaling pathway	Hen & Hex-specific
3-G0CLBUI02EE75O_4	Wnt signaling pathway	Hen & Hex-specific
Contig8266	Wnt signaling pathway	Hen & Hex-specific
Contig5828	Wnt signaling pathway	Hen & Hex-specific
Contig10968	Wnt signaling pathway	Hen & Hex-specific
Contig20472	Vibrio cholerae infection	Hen & Hex-specific
Contig20684	Vibrio cholerae infection	Hen & Hex-specific
Contig20438	Vibrio cholerae infection	Hen & Hex-specific
3-G0CLBUI02D6IBW_1	VEGF signaling pathway	Hen & Hex-specific
Contig7440	VEGF signaling pathway	Hen & Hex-specific
3-G0CLBUI02DNFCZ_4	Vascular smooth muscle contraction	Hen & Hex-specific
Contig7440	Vascular smooth muscle contraction	Hen & Hex-specific
Contig9188	Vascular smooth muscle contraction	Hen & Hex-specific
Contig5991	Vascular smooth muscle contraction	Hen & Hex-specific
3-G0CLBUI02DDHTS_4	Various types of N-glycan biosynthesis	Hen & Hex-specific
3-G0CLBUI02DZAUT_5	Various types of N-glycan biosynthesis	Hen & Hex-specific
3-G0CLBUI02E2977_5	Various types of N-glycan biosynthesis	Hen & Hex-specific
3-G0CLBUI02EM7HH_10	Various types of N-glycan biosynthesis	Hen & Hex-specific
3-G0CLBUI02C36K1_10	Valine, leucine and isoleucine degradation	Hen & Hex-specific
3-G0CLBUI02DIP69_11	Valine, leucine and isoleucine degradation	Hen & Hex-specific
3-G0CLBUI02E17OU_9	Valine, leucine and isoleucine degradation	Hen & Hex-specific
5-G0EDD0L02F3CTX_12	Valine, leucine and isoleucine degradation	Hen & Hex-specific
5-G0EDD0L02G9UHB_6	Valine, leucine and isoleucine degradation	Hen & Hex-specific
5-G0EDD0L02GQKLJ_9	Valine, leucine and isoleucine degradation	Hen & Hex-specific
5-G0EDD0L02GUUXU_3	Valine, leucine and isoleucine degradation	Hen & Hex-specific
5-G0EDD0L02H912A_4	Valine, leucine and isoleucine degradation	Hen & Hex-specific
Contig7647	Valine, leucine and isoleucine degradation	Hen & Hex-specific
Contig10580	Valine, leucine and isoleucine degradation	Hen & Hex-specific
Contig21428	Valine, leucine and isoleucine degradation	Hen & Hex-specific
Contig11206	Valine, leucine and isoleucine biosynthesis	Hen & Hex-specific
3-G0CLBUI02D7XAC_2	Ubiquitin mediated proteolysis	Hen & Hex-specific
3-G0CLBUI02DKODY_2	Ubiquitin mediated proteolysis	Hen & Hex-specific
3-G0CLBUI02DUG3I_2	Ubiquitin mediated proteolysis	Hen & Hex-specific
3-G0CLBUI02E2OQ3_7	Ubiquitin mediated proteolysis	Hen & Hex-specific
3-G0CLBUI02EGPR9_4	Ubiquitin mediated proteolysis	Hen & Hex-specific
5-G0EDD0L02GOMRQ_4	Ubiquitin mediated proteolysis	Hen & Hex-specific
5-G0EDD0L02I1Z6L_4	Ubiquitin mediated proteolysis	Hen & Hex-specific
5-G0EDD0L02J1MV9_3	Ubiquitin mediated proteolysis	Hen & Hex-specific
5-G0EDD0L02JE5A4_2	Ubiquitin mediated proteolysis	Hen & Hex-specific
Contig19913	Ubiquitin mediated proteolysis	Hen & Hex-specific
Contig5561	Ubiquitin mediated proteolysis	Hen & Hex-specific
Contig10968	Ubiquitin mediated proteolysis	Hen & Hex-specific
Contig20695	Ubiquitin mediated proteolysis	Hen & Hex-specific
Contig18507	Ubiquitin mediated proteolysis	Hen & Hex-specific
Contig6358	Ubiquitin mediated proteolysis	Hen & Hex-specific
Contig20770	Ubiquitin mediated proteolysis	Hen & Hex-specific
Contig6654	Ubiquitin mediated proteolysis	Hen & Hex-specific
Contig10592	Ubiquitin mediated proteolysis	Hen & Hex-specific
Contig17832	Ubiquitin mediated proteolysis	Hen & Hex-specific
Contig19792	Ubiquitin mediated proteolysis	Hen & Hex-specific
3-G0CLBUI02DPDXD_2	Tyrosine metabolism	Hen & Hex-specific
3-G0CLBUI02E1ULM_10	Tyrosine metabolism	Hen & Hex-specific
5-G0EDD0L02I2LLL_3	Tyrosine metabolism	Hen & Hex-specific
5-G0EDD0L02G1QTG_11	Two-component system	Hen & Hex-specific
3-G0CLBUI02C36K1_10	Tryptophan metabolism	Hen & Hex-specific
3-G0CLBUI02DO6J7_5	Tryptophan metabolism	Hen & Hex-specific
3-G0CLBUI02DPDXD_2	Tryptophan metabolism	Hen & Hex-specific
3-G0CLBUI02EN26E_4	Tryptophan metabolism	Hen & Hex-specific
5-G0EDD0L02F3CTX_12	Tryptophan metabolism	Hen & Hex-specific
5-G0EDD0L02GQKLJ_9	Tryptophan metabolism	Hen & Hex-specific
5-G0EDD0L02HMSXT_10	Tryptophan metabolism	Hen & Hex-specific
Contig21428	Tryptophan metabolism	Hen & Hex-specific
Contig19333	Tryptophan metabolism	Hen & Hex-specific
Contig20385	Toxoplasmosis	Hen & Hex-specific
Contig19913	Toxoplasmosis	Hen & Hex-specific
Contig19353	Toxoplasmosis	Hen & Hex-specific
Contig7440	Toxoplasmosis	Hen & Hex-specific
Contig10134	Toxoplasmosis	Hen & Hex-specific
Contig20770	Toxoplasmosis	Hen & Hex-specific
3-G0CLBUI02C8GNP_11	Toll-like receptor signaling pathway	Hen & Hex-specific
3-G0CLBUI02C71FF_2	Tight junction	Hen & Hex-specific
3-G0CLBUI02D25W6_3	Tight junction	Hen & Hex-specific
3-G0CLBUI02DOGIT_9	Tight junction	Hen & Hex-specific
3-G0CLBUI02E3P19_8	Tight junction	Hen & Hex-specific
Contig19494	Tight junction	Hen & Hex-specific
Contig19962	Tight junction	Hen & Hex-specific
Contig8942	Tight junction	Hen & Hex-specific
3-G0CLBUI02EE75O_4	TGF-beta signaling pathway	Hen & Hex-specific
5-G0EDD0L02GUKYW_4	TGF-beta signaling pathway	Hen & Hex-specific
5-G0EDD0L02J1MV9_3	TGF-beta signaling pathway	Hen & Hex-specific
Contig11325	TGF-beta signaling pathway	Hen & Hex-specific
3-G0CLBUI02DI27D_2	Taurine and hypotaurine metabolism	Hen & Hex-specific
3-G0CLBUI02EWQD9_3	Taurine and hypotaurine metabolism	Hen & Hex-specific
3-G0CLBUI02DTJDR_4	T cell receptor signaling pathway	Hen & Hex-specific
Contig19932	T cell receptor signaling pathway	Hen & Hex-specific
Contig21300	T cell receptor signaling pathway	Hen & Hex-specific
Contig8266	T cell receptor signaling pathway	Hen & Hex-specific
3-G0CLBUI02D343P_3	Synaptic vesicle cycle	Hen & Hex-specific
3-G0CLBUI02DVK83_5	Synaptic vesicle cycle	Hen & Hex-specific
3-G0CLBUI02ENJF4_7	Synaptic vesicle cycle	Hen & Hex-specific
5-G0EDD0L02H1J3F_2	Synaptic vesicle cycle	Hen & Hex-specific
Contig7849	Sulfur metabolism	Hen & Hex-specific
3-G0CLBUI02DODHC_4	Steroid hormone biosynthesis	Hen & Hex-specific
Contig6024	Steroid hormone biosynthesis	Hen & Hex-specific
Contig10473	Steroid hormone biosynthesis	Hen & Hex-specific
5-G0EDD0L02JCSOH_3	Steroid biosynthesis	Hen & Hex-specific
3-G0CLBUI02C4D93_10	Starch and sucrose metabolism	Hen & Hex-specific
3-G0CLBUI02C4WDK_5	Starch and sucrose metabolism	Hen & Hex-specific
3-G0CLBUI02DVQH2_7	Starch and sucrose metabolism	Hen & Hex-specific
3-G0CLBUI02EBE56_10	Starch and sucrose metabolism	Hen & Hex-specific
5-G0EDD0L02IWXE0_4	Starch and sucrose metabolism	Hen & Hex-specific
Contig11364	Starch and sucrose metabolism	Hen & Hex-specific
Contig19912	Starch and sucrose metabolism	Hen & Hex-specific
Contig7230	Starch and sucrose metabolism	Hen & Hex-specific
Contig18778	Starch and sucrose metabolism	Hen & Hex-specific
Contig6024	Starch and sucrose metabolism	Hen & Hex-specific
Contig9979	Starch and sucrose metabolism	Hen & Hex-specific
3-G0CLBUI02D4AXS_4	Spliceosome	Hen & Hex-specific
3-G0CLBUI02D9P2S_9	Spliceosome	Hen & Hex-specific
3-G0CLBUI02DGTO7_1	Spliceosome	Hen & Hex-specific
3-G0CLBUI02EAB9I_12	Spliceosome	Hen & Hex-specific
3-G0CLBUI02EKIEA_7	Spliceosome	Hen & Hex-specific
3-G0CLBUI02ENAEP_5	Spliceosome	Hen & Hex-specific
3-G0CLBUI02ESUPQ_2	Spliceosome	Hen & Hex-specific
3-G0CLBUI02EWJFL_2	Spliceosome	Hen & Hex-specific
3-G0CLBUI02EX24R_3	Spliceosome	Hen & Hex-specific
5-G0EDD0L02GHHQT_8	Spliceosome	Hen & Hex-specific
5-G0EDD0L02GIX1U_4	Spliceosome	Hen & Hex-specific
5-G0EDD0L02HF1Z9_2	Spliceosome	Hen & Hex-specific
5-G0EDD0L02HZX6P_7	Spliceosome	Hen & Hex-specific
5-G0EDD0L02J1QUU_3	Spliceosome	Hen & Hex-specific
5-G0EDD0L02J2KR5_6	Spliceosome	Hen & Hex-specific
Contig6926	Spliceosome	Hen & Hex-specific
Contig7431	Spliceosome	Hen & Hex-specific
Contig20407	Spliceosome	Hen & Hex-specific
Contig8111	Spliceosome	Hen & Hex-specific
Contig10216	Spliceosome	Hen & Hex-specific
Contig10578	Spliceosome	Hen & Hex-specific
Contig21480	Spliceosome	Hen & Hex-specific
Contig9408	Spliceosome	Hen & Hex-specific
Contig7117	Spliceosome	Hen & Hex-specific
Contig5807	Spliceosome	Hen & Hex-specific
3-G0CLBUI02D5DOU_2	Sphingolipid metabolism	Hen & Hex-specific
3-G0CLBUI02D6IBW_1	Sphingolipid metabolism	Hen & Hex-specific
3-G0CLBUI02DQH2T_3	Sphingolipid metabolism	Hen & Hex-specific
3-G0CLBUI02EC1Q5_2	Sphingolipid metabolism	Hen & Hex-specific
3-G0CLBUI02EGY8A_3	Sphingolipid metabolism	Hen & Hex-specific
5-G0EDD0L02GLBTS_10	Sphingolipid metabolism	Hen & Hex-specific
Contig7309	Sphingolipid metabolism	Hen & Hex-specific
Contig9058	Sphingolipid metabolism	Hen & Hex-specific
Contig10225	Sphingolipid metabolism	Hen & Hex-specific
Contig7363	Sphingolipid metabolism	Hen & Hex-specific
Contig19527	Sphingolipid metabolism	Hen & Hex-specific
Contig19046	Sphingolipid metabolism	Hen & Hex-specific
Contig20385	Small cell lung cancer	Hen & Hex-specific
Contig19913	Small cell lung cancer	Hen & Hex-specific
Contig19353	Small cell lung cancer	Hen & Hex-specific
Contig11509	Small cell lung cancer	Hen & Hex-specific
Contig10578	Shigellosis	Hen & Hex-specific
Contig20762	Shigellosis	Hen & Hex-specific
3-G0CLBUI02DQ5E9_1	Selenocompound metabolism	Hen & Hex-specific
Contig18308	Salivary secretion	Hen & Hex-specific
Contig20684	Salivary secretion	Hen & Hex-specific
Contig9188	Salivary secretion	Hen & Hex-specific
Contig5991	Salivary secretion	Hen & Hex-specific
Contig19519	Salivary secretion	Hen & Hex-specific
3-G0CLBUI02D2J8R_8	RNA transport	Hen & Hex-specific
3-G0CLBUI02DEJBO_7	RNA transport	Hen & Hex-specific
3-G0CLBUI02DGTO7_1	RNA transport	Hen & Hex-specific
3-G0CLBUI02EGQ8A_3	RNA transport	Hen & Hex-specific
3-G0CLBUI02EOHSR_8	RNA transport	Hen & Hex-specific
Contig19045	RNA transport	Hen & Hex-specific
Contig20407	RNA transport	Hen & Hex-specific
Contig8769	RNA transport	Hen & Hex-specific
Contig6211	RNA transport	Hen & Hex-specific
Contig19794	RNA transport	Hen & Hex-specific
Contig20037	RNA transport	Hen & Hex-specific
Contig18671	RNA transport	Hen & Hex-specific
Contig18310	RNA transport	Hen & Hex-specific
3-G0CLBUI02EZBJH_3	RNA polymerase	Hen & Hex-specific
Contig10379	RNA polymerase	Hen & Hex-specific
3-G0CLBUI02C9O3N_6	RNA degradation	Hen & Hex-specific
3-G0CLBUI02D3Q9P_3	RNA degradation	Hen & Hex-specific
3-G0CLBUI02DAS0V_9	RNA degradation	Hen & Hex-specific
3-G0CLBUI02EBTBY_3	RNA degradation	Hen & Hex-specific
3-G0CLBUI02EIQDU_3	RNA degradation	Hen & Hex-specific
3-G0CLBUI02EQP2H_8	RNA degradation	Hen & Hex-specific
3-G0CLBUI02ESUPQ_2	RNA degradation	Hen & Hex-specific
5-G0EDD0L02ICTTK_1	RNA degradation	Hen & Hex-specific
3-G0CLBUI02EGQ8A_3	Ribosome biogenesis in eukaryotes	Hen & Hex-specific
3-G0CLBUI02C74BK_8	Ribosome	Hen & Hex-specific
3-G0CLBUI02D0CJ2_4	Ribosome	Hen & Hex-specific
3-G0CLBUI02D0D0R_2	Ribosome	Hen & Hex-specific
3-G0CLBUI02D8V2T_3	Ribosome	Hen & Hex-specific
3-G0CLBUI02DGML0_3	Ribosome	Hen & Hex-specific
3-G0CLBUI02EPJXJ_6	Ribosome	Hen & Hex-specific
3-G0CLBUI02EWFOY_3	Ribosome	Hen & Hex-specific
3-G0CLBUI02EXMT8_8	Ribosome	Hen & Hex-specific
3-G0CLBUI02EYDIM_4	Ribosome	Hen & Hex-specific
5-G0EDD0L02FXT0K_8	Ribosome	Hen & Hex-specific
5-G0EDD0L02GQM2T_8	Ribosome	Hen & Hex-specific
5-G0EDD0L02HCNXT_2	Ribosome	Hen & Hex-specific
5-G0EDD0L02HXUUK_2	Ribosome	Hen & Hex-specific
5-G0EDD0L02I06C7_4	Ribosome	Hen & Hex-specific
5-G0EDD0L02JFXD3_3	Ribosome	Hen & Hex-specific
Contig6889	Ribosome	Hen & Hex-specific
Contig8594	Ribosome	Hen & Hex-specific
Contig10242	Ribosome	Hen & Hex-specific
Contig7361	Ribosome	Hen & Hex-specific
Contig19569	Ribosome	Hen & Hex-specific
Contig10006	Ribosome	Hen & Hex-specific
3-G0CLBUI02E1ULM_10	Riboflavin metabolism	Hen & Hex-specific
3-G0CLBUI02EBE56_10	Riboflavin metabolism	Hen & Hex-specific
5-G0EDD0L02I2LLL_3	Riboflavin metabolism	Hen & Hex-specific
Contig6982	Riboflavin metabolism	Hen & Hex-specific
5-G0EDD0L02J3OMF_6	Retinol metabolism	Hen & Hex-specific
5-G0EDD0L02JTSG7_4	Retinol metabolism	Hen & Hex-specific
Contig6024	Retinol metabolism	Hen & Hex-specific
3-G0CLBUI02C8WJ2_12	Renin-angiotensin system	Hen & Hex-specific
3-G0CLBUI02D1WJK_4	Renin-angiotensin system	Hen & Hex-specific
Contig5551	Renal cell carcinoma	Hen & Hex-specific
Contig9136	Renal cell carcinoma	Hen & Hex-specific
3-G0CLBUI02DR7DM_2	Regulation of autophagy	Hen & Hex-specific
3-G0CLBUI02DSXHA_5	Regulation of autophagy	Hen & Hex-specific
5-G0EDD0L02G389B_2	Regulation of autophagy	Hen & Hex-specific
Contig8094	Regulation of autophagy	Hen & Hex-specific
Contig17672	Regulation of autophagy	Hen & Hex-specific
3-G0CLBUI02DNFCZ_4	Regulation of actin cytoskeleton	Hen & Hex-specific
3-G0CLBUI02DRXWR_8	Regulation of actin cytoskeleton	Hen & Hex-specific
3-G0CLBUI02DXGCW_9	Regulation of actin cytoskeleton	Hen & Hex-specific
3-G0CLBUI02EFKI1_3	Regulation of actin cytoskeleton	Hen & Hex-specific
3-G0CLBUI02EKK8N_2	Regulation of actin cytoskeleton	Hen & Hex-specific
5-G0EDD0L02JEKQK_8	Regulation of actin cytoskeleton	Hen & Hex-specific
Contig21300	Regulation of actin cytoskeleton	Hen & Hex-specific
Contig20762	Regulation of actin cytoskeleton	Hen & Hex-specific
Contig9005	Reductive carboxylate cycle (CO2 fixation)	Hen & Hex-specific
Contig5551	Reductive carboxylate cycle (CO2 fixation)	Hen & Hex-specific
Contig20002	Reductive carboxylate cycle (CO2 fixation)	Hen & Hex-specific
3-G0CLBUI02C36K1_10	Pyruvate metabolism	Hen & Hex-specific
5-G0EDD0L02F3CTX_12	Pyruvate metabolism	Hen & Hex-specific
5-G0EDD0L02FPC1K_2	Pyruvate metabolism	Hen & Hex-specific
5-G0EDD0L02GQKLJ_9	Pyruvate metabolism	Hen & Hex-specific
5-G0EDD0L02HE9HT_5	Pyruvate metabolism	Hen & Hex-specific
5-G0EDD0L02HP250_5	Pyruvate metabolism	Hen & Hex-specific
5-G0EDD0L02JXNOL_8	Pyruvate metabolism	Hen & Hex-specific
Contig9005	Pyruvate metabolism	Hen & Hex-specific
Contig5989	Pyruvate metabolism	Hen & Hex-specific
Contig8663	Pyruvate metabolism	Hen & Hex-specific
Contig21428	Pyruvate metabolism	Hen & Hex-specific
Contig20634	Pyruvate metabolism	Hen & Hex-specific
Contig18949	Pyruvate metabolism	Hen & Hex-specific
3-G0CLBUI02D7YTQ_4	Pyrimidine metabolism	Hen & Hex-specific
3-G0CLBUI02DK1RP_10	Pyrimidine metabolism	Hen & Hex-specific
3-G0CLBUI02DTCM6_2	Pyrimidine metabolism	Hen & Hex-specific
3-G0CLBUI02EZBJH_3	Pyrimidine metabolism	Hen & Hex-specific
Contig10837	Pyrimidine metabolism	Hen & Hex-specific
Contig10379	Pyrimidine metabolism	Hen & Hex-specific
Contig8900	Pyrimidine metabolism	Hen & Hex-specific
Contig20220	Pyrimidine metabolism	Hen & Hex-specific
Contig17705	Pyrimidine metabolism	Hen & Hex-specific
3-G0CLBUI02D6F0V_2	Purine metabolism	Hen & Hex-specific
3-G0CLBUI02D7YTQ_4	Purine metabolism	Hen & Hex-specific
3-G0CLBUI02DTCM6_2	Purine metabolism	Hen & Hex-specific
3-G0CLBUI02DWP4X_2	Purine metabolism	Hen & Hex-specific
3-G0CLBUI02EBE56_10	Purine metabolism	Hen & Hex-specific
3-G0CLBUI02EJH4Q_2	Purine metabolism	Hen & Hex-specific
3-G0CLBUI02EYX0S_2	Purine metabolism	Hen & Hex-specific
3-G0CLBUI02EZBJH_3	Purine metabolism	Hen & Hex-specific
Contig11192	Purine metabolism	Hen & Hex-specific
Contig9857	Purine metabolism	Hen & Hex-specific
Contig10379	Purine metabolism	Hen & Hex-specific
Contig8900	Purine metabolism	Hen & Hex-specific
Contig20220	Purine metabolism	Hen & Hex-specific
Contig17705	Purine metabolism	Hen & Hex-specific
Contig5991	Purine metabolism	Hen & Hex-specific
Contig19519	Purine metabolism	Hen & Hex-specific
5-G0EDD0L02FPC1K_2	Proximal tubule bicarbonate reclamation	Hen & Hex-specific
5-G0EDD0L02HE9HT_5	Proximal tubule bicarbonate reclamation	Hen & Hex-specific
3-G0CLBUI02D4OX2_2	Protein processing in endoplasmic reticulum	Hen & Hex-specific
3-G0CLBUI02DFD6T_8	Protein processing in endoplasmic reticulum	Hen & Hex-specific
3-G0CLBUI02DKPEY_3	Protein processing in endoplasmic reticulum	Hen & Hex-specific
3-G0CLBUI02EJTRT_3	Protein processing in endoplasmic reticulum	Hen & Hex-specific
3-G0CLBUI02EU7AM_2	Protein processing in endoplasmic reticulum	Hen & Hex-specific
5-G0EDD0L02HJ0P0_9	Protein processing in endoplasmic reticulum	Hen & Hex-specific
5-G0EDD0L02HLIJH_5	Protein processing in endoplasmic reticulum	Hen & Hex-specific
5-G0EDD0L02HZX6P_7	Protein processing in endoplasmic reticulum	Hen & Hex-specific
5-G0EDD0L02IJBI8_5	Protein processing in endoplasmic reticulum	Hen & Hex-specific
Contig9704	Protein processing in endoplasmic reticulum	Hen & Hex-specific
Contig7267	Protein processing in endoplasmic reticulum	Hen & Hex-specific
Contig8868	Protein processing in endoplasmic reticulum	Hen & Hex-specific
Contig7575	Protein processing in endoplasmic reticulum	Hen & Hex-specific
Contig8867	Protein processing in endoplasmic reticulum	Hen & Hex-specific
Contig18528	Protein processing in endoplasmic reticulum	Hen & Hex-specific
Contig20848	Protein processing in endoplasmic reticulum	Hen & Hex-specific
Contig6237	Protein processing in endoplasmic reticulum	Hen & Hex-specific
Contig17832	Protein processing in endoplasmic reticulum	Hen & Hex-specific
3-G0CLBUI02D1RCR_8	Protein export	Hen & Hex-specific
3-G0CLBUI02DD0MR_2	Protein export	Hen & Hex-specific
5-G0EDD0L02H8738_7	Protein export	Hen & Hex-specific
Contig6515	Protein export	Hen & Hex-specific
3-G0CLBUI02C8WJ2_12	Protein digestion and absorption	Hen & Hex-specific
3-G0CLBUI02EAYG2_4	Protein digestion and absorption	Hen & Hex-specific
5-G0EDD0L02GWH38_5	Protein digestion and absorption	Hen & Hex-specific
5-G0EDD0L02HXJGY_9	Protein digestion and absorption	Hen & Hex-specific
5-G0EDD0L02IL87X_10	Protein digestion and absorption	Hen & Hex-specific
5-G0EDD0L02JQRAR_5	Protein digestion and absorption	Hen & Hex-specific
Contig18148	Protein digestion and absorption	Hen & Hex-specific
Contig20718	Protein digestion and absorption	Hen & Hex-specific
Contig5818	Protein digestion and absorption	Hen & Hex-specific
Contig9000	Protein digestion and absorption	Hen & Hex-specific
5-G0EDD0L02HDBQZ_3	Proteasome	Hen & Hex-specific
5-G0EDD0L02IDTR1_4	Proteasome	Hen & Hex-specific
Contig19090	Prostate cancer	Hen & Hex-specific
Contig8266	Prostate cancer	Hen & Hex-specific
3-G0CLBUI02C36K1_10	Propanoate metabolism	Hen & Hex-specific
5-G0EDD0L02F3CTX_12	Propanoate metabolism	Hen & Hex-specific
5-G0EDD0L02G9UHB_6	Propanoate metabolism	Hen & Hex-specific
5-G0EDD0L02GQKLJ_9	Propanoate metabolism	Hen & Hex-specific
5-G0EDD0L02GUUXU_3	Propanoate metabolism	Hen & Hex-specific
5-G0EDD0L02H912A_4	Propanoate metabolism	Hen & Hex-specific
5-G0EDD0L02HP250_5	Propanoate metabolism	Hen & Hex-specific
5-G0EDD0L02JXNOL_8	Propanoate metabolism	Hen & Hex-specific
Contig21428	Propanoate metabolism	Hen & Hex-specific
3-G0CLBUI02D1ISX_4	Progesterone-mediated oocyte maturation	Hen & Hex-specific
Contig6462	Progesterone-mediated oocyte maturation	Hen & Hex-specific
Contig5561	Progesterone-mediated oocyte maturation	Hen & Hex-specific
Contig18507	Progesterone-mediated oocyte maturation	Hen & Hex-specific
Contig5991	Progesterone-mediated oocyte maturation	Hen & Hex-specific
Contig10405	Prion diseases	Hen & Hex-specific
Contig11192	Primary immunodeficiency	Hen & Hex-specific
3-G0CLBUI02EWQD9_3	Primary bile acid biosynthesis	Hen & Hex-specific
5-G0EDD0L02F9JZS_3	PPAR signaling pathway	Hen & Hex-specific
5-G0EDD0L02FPC1K_2	PPAR signaling pathway	Hen & Hex-specific
5-G0EDD0L02G6VWF_2	PPAR signaling pathway	Hen & Hex-specific
5-G0EDD0L02GALUP_11	PPAR signaling pathway	Hen & Hex-specific
5-G0EDD0L02HE9HT_5	PPAR signaling pathway	Hen & Hex-specific
5-G0EDD0L02IQI7K_1	PPAR signaling pathway	Hen & Hex-specific
5-G0EDD0L02IWKOK_6	PPAR signaling pathway	Hen & Hex-specific
5-G0EDD0L02JCID2_2	PPAR signaling pathway	Hen & Hex-specific
3-G0CLBUI02EZWUJ_8	Porphyrin and chlorophyll metabolism	Hen & Hex-specific
5-G0EDD0L02HOHKB_6	Porphyrin and chlorophyll metabolism	Hen & Hex-specific
Contig10608	Porphyrin and chlorophyll metabolism	Hen & Hex-specific
Contig19139	Porphyrin and chlorophyll metabolism	Hen & Hex-specific
Contig18778	Porphyrin and chlorophyll metabolism	Hen & Hex-specific
Contig6024	Porphyrin and chlorophyll metabolism	Hen & Hex-specific
3-G0CLBUI02DJLVV_14	Phototransduction - fly	Hen & Hex-specific
3-G0CLBUI02DRXWR_8	Phosphatidylinositol signaling system	Hen & Hex-specific
3-G0CLBUI02E4IID_8	Phosphatidylinositol signaling system	Hen & Hex-specific
3-G0CLBUI02ELA35_11	Phosphatidylinositol signaling system	Hen & Hex-specific
Contig8510	Phosphatidylinositol signaling system	Hen & Hex-specific
Contig9854	Phosphatidylinositol signaling system	Hen & Hex-specific
Contig20438	Phosphatidylinositol signaling system	Hen & Hex-specific
Contig9188	Phosphatidylinositol signaling system	Hen & Hex-specific
Contig9243	Phosphatidylinositol signaling system	Hen & Hex-specific
3-G0CLBUI02C9GPL_5	Phagosome	Hen & Hex-specific
3-G0CLBUI02DNK7E_7	Phagosome	Hen & Hex-specific
3-G0CLBUI02DVK83_5	Phagosome	Hen & Hex-specific
3-G0CLBUI02DXGCW_9	Phagosome	Hen & Hex-specific
3-G0CLBUI02ENJF4_7	Phagosome	Hen & Hex-specific
5-G0EDD0L02F96W8_9	Phagosome	Hen & Hex-specific
5-G0EDD0L02FYYX1_4	Phagosome	Hen & Hex-specific
5-G0EDD0L02H1J3F_2	Phagosome	Hen & Hex-specific
5-G0EDD0L02JEKQK_8	Phagosome	Hen & Hex-specific
Contig20472	Phagosome	Hen & Hex-specific
3-G0CLBUI02C5EQU_8	Peroxisome	Hen & Hex-specific
3-G0CLBUI02DV2PJ_10	Peroxisome	Hen & Hex-specific
3-G0CLBUI02EWQD9_3	Peroxisome	Hen & Hex-specific
3-G0CLBUI02EY1YD_6	Peroxisome	Hen & Hex-specific
5-G0EDD0L02HMSXT_10	Peroxisome	Hen & Hex-specific
5-G0EDD0L02IUQGL_3	Peroxisome	Hen & Hex-specific
Contig20515	Peroxisome	Hen & Hex-specific
Contig5869	Peroxisome	Hen & Hex-specific
Contig6755	Peroxisome	Hen & Hex-specific
Contig5808	Peroxisome	Hen & Hex-specific
3-G0CLBUI02DPT70_2	Pentose phosphate pathway	Hen & Hex-specific
3-G0CLBUI02EBUR1_4	Pentose phosphate pathway	Hen & Hex-specific
3-G0CLBUI02EJH4Q_2	Pentose phosphate pathway	Hen & Hex-specific
3-G0CLBUI02ETLQK_10	Pentose phosphate pathway	Hen & Hex-specific
5-G0EDD0L02H7EFC_3	Pentose phosphate pathway	Hen & Hex-specific
Contig18991	Pentose phosphate pathway	Hen & Hex-specific
Contig10728	Pentose phosphate pathway	Hen & Hex-specific
Contig19732	Pentose phosphate pathway	Hen & Hex-specific
Contig20378	Pentose phosphate pathway	Hen & Hex-specific
3-G0CLBUI02C36K1_10	Pentose and glucuronate interconversions	Hen & Hex-specific
3-G0CLBUI02C4D93_10	Pentose and glucuronate interconversions	Hen & Hex-specific
3-G0CLBUI02C4WDK_5	Pentose and glucuronate interconversions	Hen & Hex-specific
5-G0EDD0L02F3CTX_12	Pentose and glucuronate interconversions	Hen & Hex-specific
5-G0EDD0L02G9QXC_6	Pentose and glucuronate interconversions	Hen & Hex-specific
5-G0EDD0L02GQKLJ_9	Pentose and glucuronate interconversions	Hen & Hex-specific
5-G0EDD0L02HG5E6_8	Pentose and glucuronate interconversions	Hen & Hex-specific
Contig21428	Pentose and glucuronate interconversions	Hen & Hex-specific
Contig18778	Pentose and glucuronate interconversions	Hen & Hex-specific
Contig20435	Pentose and glucuronate interconversions	Hen & Hex-specific
Contig6024	Pentose and glucuronate interconversions	Hen & Hex-specific
Contig20385	Pathways in cancer	Hen & Hex-specific
Contig19090	Pathways in cancer	Hen & Hex-specific
Contig8266	Pathways in cancer	Hen & Hex-specific
Contig19913	Pathways in cancer	Hen & Hex-specific
Contig19353	Pathways in cancer	Hen & Hex-specific
Contig5551	Pathways in cancer	Hen & Hex-specific
Contig11509	Pathways in cancer	Hen & Hex-specific
Contig20438	Pathways in cancer	Hen & Hex-specific
Contig20770	Pathways in cancer	Hen & Hex-specific
Contig19259	Parkinson's disease	Hen & Hex-specific
Contig20256	Parkinson's disease	Hen & Hex-specific
3-G0CLBUI02DK1RP_10	Pantothenate and CoA biosynthesis	Hen & Hex-specific
3-G0CLBUI02EAYG2_4	Pancreatic secretion	Hen & Hex-specific
5-G0EDD0L02GWH38_5	Pancreatic secretion	Hen & Hex-specific
5-G0EDD0L02IILFI_8	Pancreatic secretion	Hen & Hex-specific
5-G0EDD0L02IL87X_10	Pancreatic secretion	Hen & Hex-specific
5-G0EDD0L02JQRAR_5	Pancreatic secretion	Hen & Hex-specific
Contig7440	Pancreatic secretion	Hen & Hex-specific
Contig20684	Pancreatic secretion	Hen & Hex-specific
Contig9188	Pancreatic secretion	Hen & Hex-specific
Contig5991	Pancreatic secretion	Hen & Hex-specific
Contig19519	Pancreatic secretion	Hen & Hex-specific
Contig10727	Pancreatic secretion	Hen & Hex-specific
Contig11554	Pancreatic secretion	Hen & Hex-specific
3-G0CLBUI02DJXH3_6	p53 signaling pathway	Hen & Hex-specific
3-G0CLBUI02DUG3I_2	p53 signaling pathway	Hen & Hex-specific
Contig19164	p53 signaling pathway	Hen & Hex-specific
Contig20220	p53 signaling pathway	Hen & Hex-specific
3-G0CLBUI02DOEWE_9	Oxidative phosphorylation	Hen & Hex-specific
3-G0CLBUI02DQ774_2	Oxidative phosphorylation	Hen & Hex-specific
3-G0CLBUI02DVK83_5	Oxidative phosphorylation	Hen & Hex-specific
3-G0CLBUI02ENJF4_7	Oxidative phosphorylation	Hen & Hex-specific
5-G0EDD0L02FJ4R6_5	Oxidative phosphorylation	Hen & Hex-specific
5-G0EDD0L02H1J3F_2	Oxidative phosphorylation	Hen & Hex-specific
Contig19259	Oxidative phosphorylation	Hen & Hex-specific
Contig20472	Oxidative phosphorylation	Hen & Hex-specific
Contig20256	Oxidative phosphorylation	Hen & Hex-specific
3-G0CLBUI02C8R8Q_3	Other glycan degradation	Hen & Hex-specific
3-G0CLBUI02D5DOU_2	Other glycan degradation	Hen & Hex-specific
3-G0CLBUI02D72NN_9	Other glycan degradation	Hen & Hex-specific
3-G0CLBUI02DQH2T_3	Other glycan degradation	Hen & Hex-specific
3-G0CLBUI02E2977_5	Other glycan degradation	Hen & Hex-specific
3-G0CLBUI02EC1Q5_2	Other glycan degradation	Hen & Hex-specific
3-G0CLBUI02EGY8A_3	Other glycan degradation	Hen & Hex-specific
5-G0EDD0L02GLBTS_10	Other glycan degradation	Hen & Hex-specific
Contig7533	Other glycan degradation	Hen & Hex-specific
Contig20347	Other glycan degradation	Hen & Hex-specific
Contig21444	Other glycan degradation	Hen & Hex-specific
3-G0CLBUI02C6ICT_4	Oocyte meiosis	Hen & Hex-specific
3-G0CLBUI02D1ISX_4	Oocyte meiosis	Hen & Hex-specific
3-G0CLBUI02DJLVV_14	Oocyte meiosis	Hen & Hex-specific
Contig10968	Oocyte meiosis	Hen & Hex-specific
Contig18507	Oocyte meiosis	Hen & Hex-specific
Contig9188	Oocyte meiosis	Hen & Hex-specific
Contig5991	Oocyte meiosis	Hen & Hex-specific
3-G0CLBUI02DQ5E9_1	One carbon pool by folate	Hen & Hex-specific
Contig9348	One carbon pool by folate	Hen & Hex-specific
Contig17923	One carbon pool by folate	Hen & Hex-specific
3-G0CLBUI02DJLVV_14	Olfactory transduction	Hen & Hex-specific
Contig21094	O-Glycan biosynthesis	Hen & Hex-specific
3-G0CLBUI02D7YTQ_4	Nucleotide excision repair	Hen & Hex-specific
3-G0CLBUI02DGGGB_2	Nucleotide excision repair	Hen & Hex-specific
3-G0CLBUI02DKODY_2	Nucleotide excision repair	Hen & Hex-specific
5-G0EDD0L02JE5A4_2	Nucleotide excision repair	Hen & Hex-specific
Contig10410	Nucleotide excision repair	Hen & Hex-specific
Contig11311	Nucleotide excision repair	Hen & Hex-specific
3-G0CLBUI02DVL8N_3	Notch signaling pathway	Hen & Hex-specific
3-G0CLBUI02EFUF6_8	Notch signaling pathway	Hen & Hex-specific
3-G0CLBUI02ESK5Z_12	Notch signaling pathway	Hen & Hex-specific
3-G0CLBUI02EWJFL_2	Notch signaling pathway	Hen & Hex-specific
Contig8888	Notch signaling pathway	Hen & Hex-specific
Contig11509	Non-small cell lung cancer	Hen & Hex-specific
Contig19913	NOD-like receptor signaling pathway	Hen & Hex-specific
3-G0CLBUI02D36P9_5	Nitrogen metabolism	Hen & Hex-specific
Contig10978	Nitrogen metabolism	Hen & Hex-specific
Contig7243	Nitrogen metabolism	Hen & Hex-specific
Contig8853	Nitrogen metabolism	Hen & Hex-specific
Contig7546	Nitrogen metabolism	Hen & Hex-specific
3-G0CLBUI02EBE56_10	Nicotinate and nicotinamide metabolism	Hen & Hex-specific
Contig20309	Nicotinate and nicotinamide metabolism	Hen & Hex-specific
Contig20635	Nicotinate and nicotinamide metabolism	Hen & Hex-specific
3-G0CLBUI02DDHTS_4	N-Glycan biosynthesis	Hen & Hex-specific
3-G0CLBUI02DZAUT_5	N-Glycan biosynthesis	Hen & Hex-specific
3-G0CLBUI02EM7HH_10	N-Glycan biosynthesis	Hen & Hex-specific
Contig19998	N-Glycan biosynthesis	Hen & Hex-specific
Contig20381	N-Glycan biosynthesis	Hen & Hex-specific
Contig9695	N-Glycan biosynthesis	Hen & Hex-specific
Contig20830	N-Glycan biosynthesis	Hen & Hex-specific
3-G0CLBUI02D1ISX_4	Neurotrophin signaling pathway	Hen & Hex-specific
3-G0CLBUI02DIZY4_3	Neurotrophin signaling pathway	Hen & Hex-specific
3-G0CLBUI02DJLVV_14	Neurotrophin signaling pathway	Hen & Hex-specific
3-G0CLBUI02DTJDR_4	Neurotrophin signaling pathway	Hen & Hex-specific
3-G0CLBUI02EO3Z4_9	Neurotrophin signaling pathway	Hen & Hex-specific
5-G0EDD0L02J5O8T_1	Neurotrophin signaling pathway	Hen & Hex-specific
Contig8266	Neurotrophin signaling pathway	Hen & Hex-specific
Contig5828	Neurotrophin signaling pathway	Hen & Hex-specific
Contig20438	Neurotrophin signaling pathway	Hen & Hex-specific
3-G0CLBUI02DXGCW_9	Natural killer cell mediated cytotoxicity	Hen & Hex-specific
3-G0CLBUI02EO3Z4_9	Natural killer cell mediated cytotoxicity	Hen & Hex-specific
Contig21300	Natural killer cell mediated cytotoxicity	Hen & Hex-specific
Contig20438	Natural killer cell mediated cytotoxicity	Hen & Hex-specific
3-G0CLBUI02C74BK_8	mTOR signaling pathway	Hen & Hex-specific
3-G0CLBUI02D1ISX_4	mTOR signaling pathway	Hen & Hex-specific
3-G0CLBUI02DR7DM_2	mTOR signaling pathway	Hen & Hex-specific
5-G0EDD0L02G389B_2	mTOR signaling pathway	Hen & Hex-specific
5-G0EDD0L02JCID2_2	mTOR signaling pathway	Hen & Hex-specific
Contig19090	mTOR signaling pathway	Hen & Hex-specific
3-G0CLBUI02D2J8R_8	mRNA surveillance pathway	Hen & Hex-specific
3-G0CLBUI02DGTO7_1	mRNA surveillance pathway	Hen & Hex-specific
3-G0CLBUI02DTJYY_11	mRNA surveillance pathway	Hen & Hex-specific
3-G0CLBUI02E1ELQ_3	mRNA surveillance pathway	Hen & Hex-specific
3-G0CLBUI02D7YTQ_4	Mismatch repair	Hen & Hex-specific
3-G0CLBUI02DTCM6_2	Mismatch repair	Hen & Hex-specific
3-G0CLBUI02E306X_3	Mismatch repair	Hen & Hex-specific
Contig10410	Mismatch repair	Hen & Hex-specific
Contig8900	Mismatch repair	Hen & Hex-specific
3-G0CLBUI02DPT70_2	Methane metabolism	Hen & Hex-specific
3-G0CLBUI02DV2PJ_10	Methane metabolism	Hen & Hex-specific
3-G0CLBUI02EBUR1_4	Methane metabolism	Hen & Hex-specific
5-G0EDD0L02FWRE3_10	Methane metabolism	Hen & Hex-specific
5-G0EDD0L02HMSXT_10	Methane metabolism	Hen & Hex-specific
5-G0EDD0L02HP250_5	Methane metabolism	Hen & Hex-specific
Contig18991	Methane metabolism	Hen & Hex-specific
Contig9005	Methane metabolism	Hen & Hex-specific
Contig9348	Methane metabolism	Hen & Hex-specific
Contig17923	Methane metabolism	Hen & Hex-specific
Contig5869	Methane metabolism	Hen & Hex-specific
3-G0CLBUI02DHLUC_6	Metabolism of xenobiotics by cytochrome P450	Hen & Hex-specific
3-G0CLBUI02DYUBZ_4	Metabolism of xenobiotics by cytochrome P450	Hen & Hex-specific
5-G0EDD0L02G9QXC_6	Metabolism of xenobiotics by cytochrome P450	Hen & Hex-specific
5-G0EDD0L02HG5E6_8	Metabolism of xenobiotics by cytochrome P450	Hen & Hex-specific
5-G0EDD0L02I0V55_1	Metabolism of xenobiotics by cytochrome P450	Hen & Hex-specific
Contig6024	Metabolism of xenobiotics by cytochrome P450	Hen & Hex-specific
Contig6858	Metabolism of xenobiotics by cytochrome P450	Hen & Hex-specific
3-G0CLBUI02DJLVV_14	Melanogenesis	Hen & Hex-specific
3-G0CLBUI02E1ULM_10	Melanogenesis	Hen & Hex-specific
5-G0EDD0L02I2LLL_3	Melanogenesis	Hen & Hex-specific
Contig8266	Melanogenesis	Hen & Hex-specific
Contig5991	Melanogenesis	Hen & Hex-specific
Contig19519	Melanogenesis	Hen & Hex-specific
5-G0EDD0L02GBJBH_6	Meiosis - yeast	Hen & Hex-specific
Contig6577	MAPK signaling pathway - fly	Hen & Hex-specific
Contig7527	MAPK signaling pathway - fly	Hen & Hex-specific
3-G0CLBUI02D1ISX_4	MAPK signaling pathway	Hen & Hex-specific
3-G0CLBUI02EFGR3_8	MAPK signaling pathway	Hen & Hex-specific
5-G0EDD0L02HZX6P_7	MAPK signaling pathway	Hen & Hex-specific
Contig10781	MAPK signaling pathway	Hen & Hex-specific
Contig7334	MAPK signaling pathway	Hen & Hex-specific
Contig7440	MAPK signaling pathway	Hen & Hex-specific
3-G0CLBUI02D1WJK_4	Lysosome	Hen & Hex-specific
3-G0CLBUI02D343P_3	Lysosome	Hen & Hex-specific
3-G0CLBUI02D5DOU_2	Lysosome	Hen & Hex-specific
3-G0CLBUI02D72NN_9	Lysosome	Hen & Hex-specific
3-G0CLBUI02D9X53_5	Lysosome	Hen & Hex-specific
3-G0CLBUI02DMR1M_5	Lysosome	Hen & Hex-specific
3-G0CLBUI02DQ68Q_9	Lysosome	Hen & Hex-specific
3-G0CLBUI02DQH2T_3	Lysosome	Hen & Hex-specific
3-G0CLBUI02DVK83_5	Lysosome	Hen & Hex-specific
3-G0CLBUI02EC1Q5_2	Lysosome	Hen & Hex-specific
3-G0CLBUI02EGY8A_3	Lysosome	Hen & Hex-specific
3-G0CLBUI02ENJF4_7	Lysosome	Hen & Hex-specific
5-G0EDD0L02GLBTS_10	Lysosome	Hen & Hex-specific
5-G0EDD0L02I5B0G_7	Lysosome	Hen & Hex-specific
Contig10009	Lysosome	Hen & Hex-specific
Contig8249	Lysosome	Hen & Hex-specific
Contig20347	Lysosome	Hen & Hex-specific
Contig8716	Lysosome	Hen & Hex-specific
Contig9769	Lysosome	Hen & Hex-specific
Contig18778	Lysosome	Hen & Hex-specific
Contig21444	Lysosome	Hen & Hex-specific
Contig19527	Lysosome	Hen & Hex-specific
Contig9781	Lysosome	Hen & Hex-specific
3-G0CLBUI02C36K1_10	Lysine degradation	Hen & Hex-specific
3-G0CLBUI02EC5ZC_5	Lysine degradation	Hen & Hex-specific
5-G0EDD0L02F3CTX_12	Lysine degradation	Hen & Hex-specific
5-G0EDD0L02GNJR7_4	Lysine degradation	Hen & Hex-specific
5-G0EDD0L02GPDBK_5	Lysine degradation	Hen & Hex-specific
5-G0EDD0L02GQKLJ_9	Lysine degradation	Hen & Hex-specific
Contig8329	Lysine degradation	Hen & Hex-specific
Contig6755	Lysine degradation	Hen & Hex-specific
Contig21428	Lysine degradation	Hen & Hex-specific
3-G0CLBUI02D1ISX_4	Long-term potentiation	Hen & Hex-specific
3-G0CLBUI02DJLVV_14	Long-term potentiation	Hen & Hex-specific
Contig9188	Long-term depression	Hen & Hex-specific
3-G0CLBUI02C36K1_10	Limonene and pinene degradation	Hen & Hex-specific
5-G0EDD0L02F3CTX_12	Limonene and pinene degradation	Hen & Hex-specific
5-G0EDD0L02GQKLJ_9	Limonene and pinene degradation	Hen & Hex-specific
3-G0CLBUI02DXGCW_9	Leukocyte transendothelial migration	Hen & Hex-specific
3-G0CLBUI02EKK8N_2	Leukocyte transendothelial migration	Hen & Hex-specific
Contig21300	Leukocyte transendothelial migration	Hen & Hex-specific
Contig20762	Leukocyte transendothelial migration	Hen & Hex-specific
Contig19962	Leukocyte transendothelial migration	Hen & Hex-specific
3-G0CLBUI02D9LKB_4	Jak-STAT signaling pathway	Hen & Hex-specific
3-G0CLBUI02EOV1M_9	Jak-STAT signaling pathway	Hen & Hex-specific
3-G0CLBUI02DPDXD_2	Isoquinoline alkaloid biosynthesis	Hen & Hex-specific
3-G0CLBUI02E1ULM_10	Isoquinoline alkaloid biosynthesis	Hen & Hex-specific
5-G0EDD0L02I2LLL_3	Isoquinoline alkaloid biosynthesis	Hen & Hex-specific
3-G0CLBUI02C74BK_8	Insulin signaling pathway	Hen & Hex-specific
3-G0CLBUI02DPT70_2	Insulin signaling pathway	Hen & Hex-specific
3-G0CLBUI02DR7DM_2	Insulin signaling pathway	Hen & Hex-specific
3-G0CLBUI02EFGR3_8	Insulin signaling pathway	Hen & Hex-specific
3-G0CLBUI02EO3Z4_9	Insulin signaling pathway	Hen & Hex-specific
5-G0EDD0L02F6ZKS_5	Insulin signaling pathway	Hen & Hex-specific
5-G0EDD0L02FPC1K_2	Insulin signaling pathway	Hen & Hex-specific
5-G0EDD0L02GUSIW_6	Insulin signaling pathway	Hen & Hex-specific
5-G0EDD0L02HE9HT_5	Insulin signaling pathway	Hen & Hex-specific
5-G0EDD0L02J5O8T_1	Insulin signaling pathway	Hen & Hex-specific
5-G0EDD0L02JCID2_2	Insulin signaling pathway	Hen & Hex-specific
5-G0EDD0L02JXNOL_8	Insulin signaling pathway	Hen & Hex-specific
Contig19090	Insulin signaling pathway	Hen & Hex-specific
Contig8266	Insulin signaling pathway	Hen & Hex-specific
Contig10279	Insulin signaling pathway	Hen & Hex-specific
Contig19164	Insulin signaling pathway	Hen & Hex-specific
Contig8432	Insulin signaling pathway	Hen & Hex-specific
Contig6860	Insulin signaling pathway	Hen & Hex-specific
3-G0CLBUI02DRXWR_8	Inositol phosphate metabolism	Hen & Hex-specific
3-G0CLBUI02E4IID_8	Inositol phosphate metabolism	Hen & Hex-specific
3-G0CLBUI02ELA35_11	Inositol phosphate metabolism	Hen & Hex-specific
Contig8510	Inositol phosphate metabolism	Hen & Hex-specific
Contig9854	Inositol phosphate metabolism	Hen & Hex-specific
Contig20438	Inositol phosphate metabolism	Hen & Hex-specific
Contig9243	Inositol phosphate metabolism	Hen & Hex-specific
Contig19259	Huntington's disease	Hen & Hex-specific
Contig9308	Huntington's disease	Hen & Hex-specific
Contig17705	Huntington's disease	Hen & Hex-specific
Contig20256	Huntington's disease	Hen & Hex-specific
Contig9188	Huntington's disease	Hen & Hex-specific
3-G0CLBUI02D7YTQ_4	Homologous recombination	Hen & Hex-specific
3-G0CLBUI02DTCM6_2	Homologous recombination	Hen & Hex-specific
3-G0CLBUI02C36K1_10	Histidine metabolism	Hen & Hex-specific
3-G0CLBUI02DPDXD_2	Histidine metabolism	Hen & Hex-specific
5-G0EDD0L02F3CTX_12	Histidine metabolism	Hen & Hex-specific
5-G0EDD0L02GQKLJ_9	Histidine metabolism	Hen & Hex-specific
3-G0CLBUI02C8WJ2_12	Hematopoietic cell lineage	Hen & Hex-specific
3-G0CLBUI02D3V87_9	Hedgehog signaling pathway	Hen & Hex-specific
3-G0CLBUI02DZB35_9	Hedgehog signaling pathway	Hen & Hex-specific
Contig8266	Hedgehog signaling pathway	Hen & Hex-specific
3-G0CLBUI02C5HFI_5	GnRH signaling pathway	Hen & Hex-specific
3-G0CLBUI02DJLVV_14	GnRH signaling pathway	Hen & Hex-specific
Contig7440	GnRH signaling pathway	Hen & Hex-specific
Contig9188	GnRH signaling pathway	Hen & Hex-specific
Contig5991	GnRH signaling pathway	Hen & Hex-specific
3-G0CLBUI02DRXY2_3	Glyoxylate and dicarboxylate metabolism	Hen & Hex-specific
5-G0EDD0L02GUUXU_3	Glyoxylate and dicarboxylate metabolism	Hen & Hex-specific
5-G0EDD0L02H912A_4	Glyoxylate and dicarboxylate metabolism	Hen & Hex-specific
5-G0EDD0L02I4FTO_8	Glyoxylate and dicarboxylate metabolism	Hen & Hex-specific
Contig18740	Glyoxylate and dicarboxylate metabolism	Hen & Hex-specific
Contig5666	Glyoxylate and dicarboxylate metabolism	Hen & Hex-specific
Contig20002	Glyoxylate and dicarboxylate metabolism	Hen & Hex-specific
Contig19838	Glyoxylate and dicarboxylate metabolism	Hen & Hex-specific
Contig5808	Glyoxylate and dicarboxylate metabolism	Hen & Hex-specific
3-G0CLBUI02DSIP0_9	Glycosphingolipid biosynthesis - lacto and neolacto series	Hen & Hex-specific
Contig8521	Glycosphingolipid biosynthesis - lacto and neolacto series	Hen & Hex-specific
3-G0CLBUI02D72NN_9	Glycosphingolipid biosynthesis - ganglio series	Hen & Hex-specific
3-G0CLBUI02D72NN_9	Glycosaminoglycan degradation	Hen & Hex-specific
3-G0CLBUI02DMR1M_5	Glycosaminoglycan degradation	Hen & Hex-specific
3-G0CLBUI02EGY8A_3	Glycosaminoglycan degradation	Hen & Hex-specific
Contig9769	Glycosaminoglycan degradation	Hen & Hex-specific
Contig18778	Glycosaminoglycan degradation	Hen & Hex-specific
Contig9781	Glycosaminoglycan degradation	Hen & Hex-specific
3-G0CLBUI02ELZ9V_8	Glycosaminoglycan biosynthesis - heparan sulfate	Hen & Hex-specific
Contig20922	Glycosaminoglycan biosynthesis - heparan sulfate	Hen & Hex-specific
3-G0CLBUI02DDHTS_4	Glycosaminoglycan biosynthesis - heparan sulfate	Hen & Hex-specific
3-G0CLBUI02DSIP0_9	Glycosaminoglycan biosynthesis - heparan sulfate	Hen & Hex-specific
3-G0CLBUI02C36K1_10	Glycolysis / Gluconeogenesis	Hen & Hex-specific
3-G0CLBUI02DBAOW_8	Glycolysis / Gluconeogenesis	Hen & Hex-specific
3-G0CLBUI02DPT70_2	Glycolysis / Gluconeogenesis	Hen & Hex-specific
3-G0CLBUI02EBUR1_4	Glycolysis / Gluconeogenesis	Hen & Hex-specific
5-G0EDD0L02F3CTX_12	Glycolysis / Gluconeogenesis	Hen & Hex-specific
5-G0EDD0L02FPC1K_2	Glycolysis / Gluconeogenesis	Hen & Hex-specific
5-G0EDD0L02GQKLJ_9	Glycolysis / Gluconeogenesis	Hen & Hex-specific
5-G0EDD0L02HE9HT_5	Glycolysis / Gluconeogenesis	Hen & Hex-specific
5-G0EDD0L02HP250_5	Glycolysis / Gluconeogenesis	Hen & Hex-specific
5-G0EDD0L02J4IGH_1	Glycolysis / Gluconeogenesis	Hen & Hex-specific
Contig18991	Glycolysis / Gluconeogenesis	Hen & Hex-specific
Contig5989	Glycolysis / Gluconeogenesis	Hen & Hex-specific
Contig21428	Glycolysis / Gluconeogenesis	Hen & Hex-specific
3-G0CLBUI02C36KF_3	Glycine, serine and threonine metabolism	Hen & Hex-specific
3-G0CLBUI02DA3XC_4	Glycine, serine and threonine metabolism	Hen & Hex-specific
3-G0CLBUI02DV2PJ_10	Glycine, serine and threonine metabolism	Hen & Hex-specific
3-G0CLBUI02E3M6Z_3	Glycine, serine and threonine metabolism	Hen & Hex-specific
5-G0EDD0L02FWRE3_10	Glycine, serine and threonine metabolism	Hen & Hex-specific
5-G0EDD0L02H7RH0_5	Glycine, serine and threonine metabolism	Hen & Hex-specific
5-G0EDD0L02HMT1R_3	Glycine, serine and threonine metabolism	Hen & Hex-specific
Contig9348	Glycine, serine and threonine metabolism	Hen & Hex-specific
Contig11206	Glycine, serine and threonine metabolism	Hen & Hex-specific
Contig18715	Glycine, serine and threonine metabolism	Hen & Hex-specific
Contig5869	Glycine, serine and threonine metabolism	Hen & Hex-specific
Contig6755	Glycine, serine and threonine metabolism	Hen & Hex-specific
Contig7254	Glycine, serine and threonine metabolism	Hen & Hex-specific
Contig19838	Glycine, serine and threonine metabolism	Hen & Hex-specific
Contig6002	Glycine, serine and threonine metabolism	Hen & Hex-specific
3-G0CLBUI02C5HFI_5	Glycerophospholipid metabolism	Hen & Hex-specific
3-G0CLBUI02DHZNS_4	Glycerophospholipid metabolism	Hen & Hex-specific
3-G0CLBUI02EAVCU_5	Glycerophospholipid metabolism	Hen & Hex-specific
3-G0CLBUI02EPA36_5	Glycerophospholipid metabolism	Hen & Hex-specific
5-G0EDD0L02JEF19_4	Glycerophospholipid metabolism	Hen & Hex-specific
Contig6456	Glycerophospholipid metabolism	Hen & Hex-specific
Contig7309	Glycerophospholipid metabolism	Hen & Hex-specific
Contig7313	Glycerophospholipid metabolism	Hen & Hex-specific
Contig7440	Glycerophospholipid metabolism	Hen & Hex-specific
Contig8716	Glycerophospholipid metabolism	Hen & Hex-specific
3-G0CLBUI02C36K1_10	Glycerolipid metabolism	Hen & Hex-specific
3-G0CLBUI02DHZNS_4	Glycerolipid metabolism	Hen & Hex-specific
3-G0CLBUI02EAVCU_5	Glycerolipid metabolism	Hen & Hex-specific
3-G0CLBUI02EPA36_5	Glycerolipid metabolism	Hen & Hex-specific
5-G0EDD0L02F3CTX_12	Glycerolipid metabolism	Hen & Hex-specific
5-G0EDD0L02GALUP_11	Glycerolipid metabolism	Hen & Hex-specific
5-G0EDD0L02GQKLJ_9	Glycerolipid metabolism	Hen & Hex-specific
Contig7309	Glycerolipid metabolism	Hen & Hex-specific
Contig21428	Glycerolipid metabolism	Hen & Hex-specific
Contig18506	Glycerolipid metabolism	Hen & Hex-specific
3-G0CLBUI02C5EQU_8	Glutathione metabolism	Hen & Hex-specific
3-G0CLBUI02DCSVI_2	Glutathione metabolism	Hen & Hex-specific
3-G0CLBUI02DH152_5	Glutathione metabolism	Hen & Hex-specific
3-G0CLBUI02DHLUC_6	Glutathione metabolism	Hen & Hex-specific
3-G0CLBUI02DRFL1_3	Glutathione metabolism	Hen & Hex-specific
3-G0CLBUI02DVPAQ_2	Glutathione metabolism	Hen & Hex-specific
3-G0CLBUI02DYUBZ_4	Glutathione metabolism	Hen & Hex-specific
3-G0CLBUI02ETLQK_10	Glutathione metabolism	Hen & Hex-specific
3-G0CLBUI02EZ1CC_4	Glutathione metabolism	Hen & Hex-specific
5-G0EDD0L02I0V55_1	Glutathione metabolism	Hen & Hex-specific
Contig21240	Glutathione metabolism	Hen & Hex-specific
Contig19732	Glutathione metabolism	Hen & Hex-specific
Contig20066	Glutathione metabolism	Hen & Hex-specific
Contig19090	Glioma	Hen & Hex-specific
Contig11509	Glioma	Hen & Hex-specific
3-G0CLBUI02DJLVV_14	Gastric acid secretion	Hen & Hex-specific
Contig9188	Gastric acid secretion	Hen & Hex-specific
Contig5991	Gastric acid secretion	Hen & Hex-specific
5-G0EDD0L02F96W8_9	Gap junction	Hen & Hex-specific
5-G0EDD0L02FYYX1_4	Gap junction	Hen & Hex-specific
Contig9188	Gap junction	Hen & Hex-specific
Contig5991	Gap junction	Hen & Hex-specific
3-G0CLBUI02C4D93_10	Galactose metabolism	Hen & Hex-specific
3-G0CLBUI02C4WDK_5	Galactose metabolism	Hen & Hex-specific
3-G0CLBUI02EBUR1_4	Galactose metabolism	Hen & Hex-specific
3-G0CLBUI02EGY8A_3	Galactose metabolism	Hen & Hex-specific
Contig18991	Galactose metabolism	Hen & Hex-specific
Contig9979	Galactose metabolism	Hen & Hex-specific
3-G0CLBUI02D86Z4_8	Fructose and mannose metabolism	Hen & Hex-specific
3-G0CLBUI02DPT70_2	Fructose and mannose metabolism	Hen & Hex-specific
3-G0CLBUI02EBUR1_4	Fructose and mannose metabolism	Hen & Hex-specific
Contig18991	Fructose and mannose metabolism	Hen & Hex-specific
Contig18138	Fructose and mannose metabolism	Hen & Hex-specific
Contig11142	Fructose and mannose metabolism	Hen & Hex-specific
5-G0EDD0L02G1QTG_11	Folate biosynthesis	Hen & Hex-specific
5-G0EDD0L02JVDVL_4	Folate biosynthesis	Hen & Hex-specific
3-G0CLBUI02EKK8N_2	Focal adhesion	Hen & Hex-specific
3-G0CLBUI02EO3Z4_9	Focal adhesion	Hen & Hex-specific
5-G0EDD0L02GGZ9V_3	Focal adhesion	Hen & Hex-specific
5-G0EDD0L02J5O8T_1	Focal adhesion	Hen & Hex-specific
5-G0EDD0L02JCID2_2	Focal adhesion	Hen & Hex-specific
5-G0EDD0L02JEKQK_8	Focal adhesion	Hen & Hex-specific
Contig20385	Focal adhesion	Hen & Hex-specific
Contig21300	Focal adhesion	Hen & Hex-specific
Contig8266	Focal adhesion	Hen & Hex-specific
Contig19913	Focal adhesion	Hen & Hex-specific
Contig19353	Focal adhesion	Hen & Hex-specific
Contig20762	Focal adhesion	Hen & Hex-specific
Contig18148	Focal adhesion	Hen & Hex-specific
Contig20770	Focal adhesion	Hen & Hex-specific
Contig9136	Focal adhesion	Hen & Hex-specific
3-G0CLBUI02C5HFI_5	Fc gamma R-mediated phagocytosis	Hen & Hex-specific
3-G0CLBUI02D6IBW_1	Fc gamma R-mediated phagocytosis	Hen & Hex-specific
3-G0CLBUI02DRXWR_8	Fc gamma R-mediated phagocytosis	Hen & Hex-specific
5-G0EDD0L02HTMMQ_6	Fc gamma R-mediated phagocytosis	Hen & Hex-specific
Contig7309	Fc gamma R-mediated phagocytosis	Hen & Hex-specific
Contig21300	Fc gamma R-mediated phagocytosis	Hen & Hex-specific
Contig20438	Fc gamma R-mediated phagocytosis	Hen & Hex-specific
3-G0CLBUI02DTJDR_4	Fc epsilon RI signaling pathway	Hen & Hex-specific
Contig21300	Fc epsilon RI signaling pathway	Hen & Hex-specific
Contig7440	Fc epsilon RI signaling pathway	Hen & Hex-specific
3-G0CLBUI02C36K1_10	Fatty acid metabolism	Hen & Hex-specific
3-G0CLBUI02E17OU_9	Fatty acid metabolism	Hen & Hex-specific
5-G0EDD0L02F3CTX_12	Fatty acid metabolism	Hen & Hex-specific
5-G0EDD0L02G6VWF_2	Fatty acid metabolism	Hen & Hex-specific
5-G0EDD0L02GQKLJ_9	Fatty acid metabolism	Hen & Hex-specific
5-G0EDD0L02IQI7K_1	Fatty acid metabolism	Hen & Hex-specific
Contig18392	Fatty acid metabolism	Hen & Hex-specific
Contig21428	Fatty acid metabolism	Hen & Hex-specific
Contig8249	Fatty acid elongation in mitochondria	Hen & Hex-specific
3-G0CLBUI02DVCN1_2	Fatty acid elongation	Hen & Hex-specific
3-G0CLBUI02E17OU_9	Fatty acid elongation	Hen & Hex-specific
5-G0EDD0L02GZR95_3	Fatty acid elongation	Hen & Hex-specific
5-G0EDD0L02GUSIW_6	Fatty acid biosynthesis	Hen & Hex-specific
3-G0CLBUI02D29D4_5	Fanconi anemia pathway	Hen & Hex-specific
3-G0CLBUI02C5HFI_5	Ether lipid metabolism	Hen & Hex-specific
5-G0EDD0L02J5RWL_11	Ether lipid metabolism	Hen & Hex-specific
Contig7309	Ether lipid metabolism	Hen & Hex-specific
Contig7440	Ether lipid metabolism	Hen & Hex-specific
Contig9544	Ether lipid metabolism	Hen & Hex-specific
3-G0CLBUI02DJLVV_14	ErbB signaling pathway	Hen & Hex-specific
3-G0CLBUI02EO3Z4_9	ErbB signaling pathway	Hen & Hex-specific
3-G0CLBUI02EOV1M_9	ErbB signaling pathway	Hen & Hex-specific
Contig19932	ErbB signaling pathway	Hen & Hex-specific
Contig19090	ErbB signaling pathway	Hen & Hex-specific
Contig8266	ErbB signaling pathway	Hen & Hex-specific
Contig20438	ErbB signaling pathway	Hen & Hex-specific
Contig20472	Epithelial cell signaling in Helicobacter pylori infection	Hen & Hex-specific
Contig20438	Epithelial cell signaling in Helicobacter pylori infection	Hen & Hex-specific
3-G0CLBUI02C5HFI_5	Endocytosis	Hen & Hex-specific
3-G0CLBUI02D2A0D_2	Endocytosis	Hen & Hex-specific
3-G0CLBUI02D343P_3	Endocytosis	Hen & Hex-specific
3-G0CLBUI02DRXWR_8	Endocytosis	Hen & Hex-specific
3-G0CLBUI02E2S6N_4	Endocytosis	Hen & Hex-specific
3-G0CLBUI02EGF3O_3	Endocytosis	Hen & Hex-specific
3-G0CLBUI02ETEU1_4	Endocytosis	Hen & Hex-specific
5-G0EDD0L02GUKYW_4	Endocytosis	Hen & Hex-specific
5-G0EDD0L02HTMMQ_6	Endocytosis	Hen & Hex-specific
5-G0EDD0L02HZX6P_7	Endocytosis	Hen & Hex-specific
5-G0EDD0L02J1MV9_3	Endocytosis	Hen & Hex-specific
5-G0EDD0L02J5TW7_7	Endocytosis	Hen & Hex-specific
Contig20989	Endocytosis	Hen & Hex-specific
Contig11543	Endocytosis	Hen & Hex-specific
Contig11357	Endocytosis	Hen & Hex-specific
Contig11325	Endocytosis	Hen & Hex-specific
Contig6860	Endocytosis	Hen & Hex-specific
3-G0CLBUI02D343P_3	Endocrine and other factor-regulated calcium reabsorption	Hen & Hex-specific
3-G0CLBUI02DHF6F_6	ECM-receptor interaction	Hen & Hex-specific
3-G0CLBUI02ECDTF_8	ECM-receptor interaction	Hen & Hex-specific
5-G0EDD0L02GGZ9V_3	ECM-receptor interaction	Hen & Hex-specific
5-G0EDD0L02JEKQK_8	ECM-receptor interaction	Hen & Hex-specific
Contig20385	ECM-receptor interaction	Hen & Hex-specific
Contig19353	ECM-receptor interaction	Hen & Hex-specific
3-G0CLBUI02DK1RP_10	Drug metabolism - other enzymes	Hen & Hex-specific
3-G0CLBUI02EYX0S_2	Drug metabolism - other enzymes	Hen & Hex-specific
Contig18778	Drug metabolism - other enzymes	Hen & Hex-specific
Contig20825	Drug metabolism - other enzymes	Hen & Hex-specific
Contig6024	Drug metabolism - other enzymes	Hen & Hex-specific
3-G0CLBUI02DHLUC_6	Drug metabolism - cytochrome P450	Hen & Hex-specific
3-G0CLBUI02DYUBZ_4	Drug metabolism - cytochrome P450	Hen & Hex-specific
5-G0EDD0L02I0V55_1	Drug metabolism - cytochrome P450	Hen & Hex-specific
Contig18634	Drug metabolism - cytochrome P450	Hen & Hex-specific
Contig6024	Drug metabolism - cytochrome P450	Hen & Hex-specific
3-G0CLBUI02EOD1L_10	Dorso-ventral axis formation	Hen & Hex-specific
3-G0CLBUI02ESK5Z_12	Dorso-ventral axis formation	Hen & Hex-specific
3-G0CLBUI02DJLVV_14	Dopaminergic synapse	Hen & Hex-specific
3-G0CLBUI02D7YTQ_4	DNA replication	Hen & Hex-specific
3-G0CLBUI02DTCM6_2	DNA replication	Hen & Hex-specific
Contig10410	DNA replication	Hen & Hex-specific
3-G0CLBUI02D3L17_7	Diterpenoid biosynthesis	Hen & Hex-specific
Contig5991	Dilated cardiomyopathy (DCM)	Hen & Hex-specific
Contig19519	Dilated cardiomyopathy (DCM)	Hen & Hex-specific
3-G0CLBUI02C8GNP_11	Cytosolic DNA-sensing pathway	Hen & Hex-specific
3-G0CLBUI02DQ5E9_1	Cysteine and methionine metabolism	Hen & Hex-specific
3-G0CLBUI02DR5LS_7	Cysteine and methionine metabolism	Hen & Hex-specific
3-G0CLBUI02E4G44_2	Cysteine and methionine metabolism	Hen & Hex-specific
5-G0EDD0L02HMT1R_3	Cysteine and methionine metabolism	Hen & Hex-specific
5-G0EDD0L02J2FYA_7	Cysteine and methionine metabolism	Hen & Hex-specific
Contig21240	Cysteine and methionine metabolism	Hen & Hex-specific
Contig18516	Cysteine and methionine metabolism	Hen & Hex-specific
3-G0CLBUI02DVK83_5	Collecting duct acid secretion	Hen & Hex-specific
3-G0CLBUI02ENJF4_7	Collecting duct acid secretion	Hen & Hex-specific
5-G0EDD0L02H1J3F_2	Collecting duct acid secretion	Hen & Hex-specific
3-G0CLBUI02C5EQU_8	Citrate cycle (TCA cycle)	Hen & Hex-specific
3-G0CLBUI02DRXY2_3	Citrate cycle (TCA cycle)	Hen & Hex-specific
5-G0EDD0L02FPC1K_2	Citrate cycle (TCA cycle)	Hen & Hex-specific
5-G0EDD0L02HE9HT_5	Citrate cycle (TCA cycle)	Hen & Hex-specific
5-G0EDD0L02HP250_5	Citrate cycle (TCA cycle)	Hen & Hex-specific
5-G0EDD0L02I4FTO_8	Citrate cycle (TCA cycle)	Hen & Hex-specific
Contig5551	Citrate cycle (TCA cycle)	Hen & Hex-specific
Contig5989	Citrate cycle (TCA cycle)	Hen & Hex-specific
Contig8663	Citrate cycle (TCA cycle)	Hen & Hex-specific
Contig20634	Citrate cycle (TCA cycle)	Hen & Hex-specific
Contig20002	Citrate cycle (TCA cycle)	Hen & Hex-specific
3-G0CLBUI02D3V87_9	Circadian rhythm - mammal	Hen & Hex-specific
Contig10968	Circadian rhythm - mammal	Hen & Hex-specific
3-G0CLBUI02D3V87_9	Circadian rhythm - fly	Hen & Hex-specific
Contig8266	Circadian rhythm - fly	Hen & Hex-specific
Contig6658	Circadian rhythm - fly	Hen & Hex-specific
3-G0CLBUI02C36K1_10	Chloroalkane and chloroalkene degradation	Hen & Hex-specific
5-G0EDD0L02F3CTX_12	Chloroalkane and chloroalkene degradation	Hen & Hex-specific
5-G0EDD0L02GQKLJ_9	Chloroalkane and chloroalkene degradation	Hen & Hex-specific
3-G0CLBUI02EO3Z4_9	Chemokine signaling pathway	Hen & Hex-specific
Contig21300	Chemokine signaling pathway	Hen & Hex-specific
Contig8266	Chemokine signaling pathway	Hen & Hex-specific
Contig11543	Chemokine signaling pathway	Hen & Hex-specific
Contig5991	Chemokine signaling pathway	Hen & Hex-specific
Contig19519	Chemokine signaling pathway	Hen & Hex-specific
Contig9136	Chemokine signaling pathway	Hen & Hex-specific
5-G0EDD0L02GBJBH_6	Cell cycle - yeast	Hen & Hex-specific
Contig5561	Cell cycle - yeast	Hen & Hex-specific
3-G0CLBUI02DNQ1I_9	Cell cycle	Hen & Hex-specific
3-G0CLBUI02DQPD7_7	Cell cycle	Hen & Hex-specific
3-G0CLBUI02EE75O_4	Cell cycle	Hen & Hex-specific
5-G0EDD0L02GBJBH_6	Cell cycle	Hen & Hex-specific
Contig11311	Cell cycle	Hen & Hex-specific
Contig8266	Cell cycle	Hen & Hex-specific
Contig6462	Cell cycle	Hen & Hex-specific
Contig5561	Cell cycle	Hen & Hex-specific
Contig11509	Cell cycle	Hen & Hex-specific
3-G0CLBUI02DXGCW_9	Cell adhesion molecules (CAMs)	Hen & Hex-specific
5-G0EDD0L02FN0VB_8	Cell adhesion molecules (CAMs)	Hen & Hex-specific
Contig19259	Cardiac muscle contraction	Hen & Hex-specific
3-G0CLBUI02C5EQU_8	Carbon fixation pathways in prokaryotes	Hen & Hex-specific
3-G0CLBUI02DRXY2_3	Carbon fixation pathways in prokaryotes	Hen & Hex-specific
5-G0EDD0L02GUUXU_3	Carbon fixation pathways in prokaryotes	Hen & Hex-specific
5-G0EDD0L02H912A_4	Carbon fixation pathways in prokaryotes	Hen & Hex-specific
5-G0EDD0L02HP250_5	Carbon fixation pathways in prokaryotes	Hen & Hex-specific
3-G0CLBUI02DPT70_2	Carbon fixation in photosynthetic organisms	Hen & Hex-specific
5-G0EDD0L02ITNJG_4	Carbon fixation in photosynthetic organisms	Hen & Hex-specific
Contig18740	Carbon fixation in photosynthetic organisms	Hen & Hex-specific
Contig20378	Carbon fixation in photosynthetic organisms	Hen & Hex-specific
Contig10728	Caprolactam degradation	Hen & Hex-specific
3-G0CLBUI02D6IBW_1	Calcium signaling pathway	Hen & Hex-specific
3-G0CLBUI02DJLVV_14	Calcium signaling pathway	Hen & Hex-specific
3-G0CLBUI02ELA35_11	Calcium signaling pathway	Hen & Hex-specific
5-G0EDD0L02F6ZKS_5	Calcium signaling pathway	Hen & Hex-specific
Contig10279	Calcium signaling pathway	Hen & Hex-specific
Contig20438	Calcium signaling pathway	Hen & Hex-specific
Contig9188	Calcium signaling pathway	Hen & Hex-specific
Contig9243	Calcium signaling pathway	Hen & Hex-specific
Contig5991	Calcium signaling pathway	Hen & Hex-specific
Contig19519	Calcium signaling pathway	Hen & Hex-specific
3-G0CLBUI02DIP69_11	Butanoate metabolism	Hen & Hex-specific
5-G0EDD0L02G9UHB_6	Butanoate metabolism	Hen & Hex-specific
5-G0EDD0L02HP250_5	Butanoate metabolism	Hen & Hex-specific
Contig9048	Butanoate metabolism	Hen & Hex-specific
Contig5989	Butanoate metabolism	Hen & Hex-specific
3-G0CLBUI02DVCN1_2	Biosynthesis of unsaturated fatty acids	Hen & Hex-specific
3-G0CLBUI02EWQD9_3	Biosynthesis of unsaturated fatty acids	Hen & Hex-specific
5-G0EDD0L02GZR95_3	Biosynthesis of unsaturated fatty acids	Hen & Hex-specific
3-G0CLBUI02D5SHE_4	Bile secretion	Hen & Hex-specific
3-G0CLBUI02DE8B4_5	Bile secretion	Hen & Hex-specific
3-G0CLBUI02DPDXD_2	Betalain biosynthesis	Hen & Hex-specific
3-G0CLBUI02E1ULM_10	Betalain biosynthesis	Hen & Hex-specific
5-G0EDD0L02I2LLL_3	Betalain biosynthesis	Hen & Hex-specific
3-G0CLBUI02C36K1_10	beta-Alanine metabolism	Hen & Hex-specific
3-G0CLBUI02DK1RP_10	beta-Alanine metabolism	Hen & Hex-specific
5-G0EDD0L02F3CTX_12	beta-Alanine metabolism	Hen & Hex-specific
5-G0EDD0L02G9UHB_6	beta-Alanine metabolism	Hen & Hex-specific
5-G0EDD0L02GQKLJ_9	beta-Alanine metabolism	Hen & Hex-specific
Contig9048	beta-Alanine metabolism	Hen & Hex-specific
Contig21240	beta-Alanine metabolism	Hen & Hex-specific
Contig21428	beta-Alanine metabolism	Hen & Hex-specific
3-G0CLBUI02E17OU_9	Benzoate degradation	Hen & Hex-specific
3-G0CLBUI02D7YTQ_4	Base excision repair	Hen & Hex-specific
3-G0CLBUI02DF4SM_9	Base excision repair	Hen & Hex-specific
5-G0EDD0L02H28MU_9	Base excision repair	Hen & Hex-specific
5-G0EDD0L02JM4IV_8	Base excision repair	Hen & Hex-specific
Contig10410	Base excision repair	Hen & Hex-specific
Contig11127	Base excision repair	Hen & Hex-specific
Contig5954	Base excision repair	Hen & Hex-specific
3-G0CLBUI02DGGGB_2	Basal transcription factors	Hen & Hex-specific
5-G0EDD0L02GDHQG_6	Basal transcription factors	Hen & Hex-specific
5-G0EDD0L02J1ZBI_1	Basal transcription factors	Hen & Hex-specific
Contig21300	B cell receptor signaling pathway	Hen & Hex-specific
3-G0CLBUI02DNFCZ_4	Axon guidance	Hen & Hex-specific
Contig8266	Axon guidance	Hen & Hex-specific
Contig7334	Axon guidance	Hen & Hex-specific
Contig8016	Axon guidance	Hen & Hex-specific
3-G0CLBUI02C36K1_10	Ascorbate and aldarate metabolism	Hen & Hex-specific
3-G0CLBUI02E4NTL_3	Ascorbate and aldarate metabolism	Hen & Hex-specific
5-G0EDD0L02F3CTX_12	Ascorbate and aldarate metabolism	Hen & Hex-specific
5-G0EDD0L02GQKLJ_9	Ascorbate and aldarate metabolism	Hen & Hex-specific
Contig10728	Ascorbate and aldarate metabolism	Hen & Hex-specific
Contig18732	Ascorbate and aldarate metabolism	Hen & Hex-specific
Contig21428	Ascorbate and aldarate metabolism	Hen & Hex-specific
Contig6024	Ascorbate and aldarate metabolism	Hen & Hex-specific
3-G0CLBUI02C36K1_10	Arginine and proline metabolism	Hen & Hex-specific
3-G0CLBUI02D8HB2_6	Arginine and proline metabolism	Hen & Hex-specific
3-G0CLBUI02D95FQ_2	Arginine and proline metabolism	Hen & Hex-specific
3-G0CLBUI02DZK2S_3	Arginine and proline metabolism	Hen & Hex-specific
3-G0CLBUI02E24N2_3	Arginine and proline metabolism	Hen & Hex-specific
3-G0CLBUI02ER3IG_3	Arginine and proline metabolism	Hen & Hex-specific
5-G0EDD0L02F3CTX_12	Arginine and proline metabolism	Hen & Hex-specific
5-G0EDD0L02GQKLJ_9	Arginine and proline metabolism	Hen & Hex-specific
5-G0EDD0L02J2FYA_7	Arginine and proline metabolism	Hen & Hex-specific
Contig21240	Arginine and proline metabolism	Hen & Hex-specific
Contig21428	Arginine and proline metabolism	Hen & Hex-specific
5-G0EDD0L02H9BUC_11	Arachidonic acid metabolism	Hen & Hex-specific
Contig7440	Arachidonic acid metabolism	Hen & Hex-specific
3-G0CLBUI02DIZY4_3	Apoptosis	Hen & Hex-specific
Contig19913	Apoptosis	Hen & Hex-specific
5-G0EDD0L02H67MU_6	Antigen processing and presentation	Hen & Hex-specific
Contig20385	Amoebiasis	Hen & Hex-specific
Contig19353	Amoebiasis	Hen & Hex-specific
Contig20762	Amoebiasis	Hen & Hex-specific
5-G0EDD0L02G1QTG_11	Aminobenzoate degradation	Hen & Hex-specific
3-G0CLBUI02D4MSQ_4	Aminoacyl-tRNA biosynthesis	Hen & Hex-specific
3-G0CLBUI02DANWT_2	Aminoacyl-tRNA biosynthesis	Hen & Hex-specific
3-G0CLBUI02DLHXU_6	Aminoacyl-tRNA biosynthesis	Hen & Hex-specific
3-G0CLBUI02DLVTU_2	Aminoacyl-tRNA biosynthesis	Hen & Hex-specific
3-G0CLBUI02ELCYW_3	Aminoacyl-tRNA biosynthesis	Hen & Hex-specific
5-G0EDD0L02J4OQN_5	Aminoacyl-tRNA biosynthesis	Hen & Hex-specific
Contig10608	Aminoacyl-tRNA biosynthesis	Hen & Hex-specific
Contig9822	Aminoacyl-tRNA biosynthesis	Hen & Hex-specific
Contig5671	Aminoacyl-tRNA biosynthesis	Hen & Hex-specific
Contig19751	Aminoacyl-tRNA biosynthesis	Hen & Hex-specific
Contig10743	Aminoacyl-tRNA biosynthesis	Hen & Hex-specific
Contig8182	Aminoacyl-tRNA biosynthesis	Hen & Hex-specific
3-G0CLBUI02C4D93_10	Amino sugar and nucleotide sugar metabolism	Hen & Hex-specific
3-G0CLBUI02C4WDK_5	Amino sugar and nucleotide sugar metabolism	Hen & Hex-specific
3-G0CLBUI02D72NN_9	Amino sugar and nucleotide sugar metabolism	Hen & Hex-specific
3-G0CLBUI02DQLOC_6	Amino sugar and nucleotide sugar metabolism	Hen & Hex-specific
3-G0CLBUI02DRIST_11	Amino sugar and nucleotide sugar metabolism	Hen & Hex-specific
3-G0CLBUI02ECNIW_2	Amino sugar and nucleotide sugar metabolism	Hen & Hex-specific
3-G0CLBUI02EULWU_2	Amino sugar and nucleotide sugar metabolism	Hen & Hex-specific
5-G0EDD0L02IQMQW_5	Amino sugar and nucleotide sugar metabolism	Hen & Hex-specific
Contig18138	Amino sugar and nucleotide sugar metabolism	Hen & Hex-specific
Contig18908	Amino sugar and nucleotide sugar metabolism	Hen & Hex-specific
Contig20454	Amino sugar and nucleotide sugar metabolism	Hen & Hex-specific
Contig18898	Amino sugar and nucleotide sugar metabolism	Hen & Hex-specific
Contig8469	Amino sugar and nucleotide sugar metabolism	Hen & Hex-specific
Contig9867	Amino sugar and nucleotide sugar metabolism	Hen & Hex-specific
Contig5791	Amino sugar and nucleotide sugar metabolism	Hen & Hex-specific
Contig7267	Alzheimer's disease	Hen & Hex-specific
Contig19259	Alzheimer's disease	Hen & Hex-specific
Contig8266	Alzheimer's disease	Hen & Hex-specific
Contig5828	Alzheimer's disease	Hen & Hex-specific
Contig20256	Alzheimer's disease	Hen & Hex-specific
Contig9188	Alzheimer's disease	Hen & Hex-specific
Contig21457	Alzheimer's disease	Hen & Hex-specific
3-G0CLBUI02D36P9_5	Alanine, aspartate and glutamate metabolism	Hen & Hex-specific
3-G0CLBUI02DV2PJ_10	Alanine, aspartate and glutamate metabolism	Hen & Hex-specific
3-G0CLBUI02DWP4X_2	Alanine, aspartate and glutamate metabolism	Hen & Hex-specific
3-G0CLBUI02E24N2_3	Alanine, aspartate and glutamate metabolism	Hen & Hex-specific
5-G0EDD0L02G9UHB_6	Alanine, aspartate and glutamate metabolism	Hen & Hex-specific
5-G0EDD0L02ITNJG_4	Alanine, aspartate and glutamate metabolism	Hen & Hex-specific
Contig9048	Alanine, aspartate and glutamate metabolism	Hen & Hex-specific
Contig8469	Alanine, aspartate and glutamate metabolism	Hen & Hex-specific
Contig5869	Alanine, aspartate and glutamate metabolism	Hen & Hex-specific
Contig7243	Alanine, aspartate and glutamate metabolism	Hen & Hex-specific
Contig8853	Alanine, aspartate and glutamate metabolism	Hen & Hex-specific
Contig7546	Alanine, aspartate and glutamate metabolism	Hen & Hex-specific
3-G0CLBUI02DE8B4_5	Adipocytokine signaling pathway	Hen & Hex-specific
3-G0CLBUI02DR7DM_2	Adipocytokine signaling pathway	Hen & Hex-specific
5-G0EDD0L02FPC1K_2	Adipocytokine signaling pathway	Hen & Hex-specific
5-G0EDD0L02G6VWF_2	Adipocytokine signaling pathway	Hen & Hex-specific
5-G0EDD0L02H6E78_8	Adipocytokine signaling pathway	Hen & Hex-specific
5-G0EDD0L02HE9HT_5	Adipocytokine signaling pathway	Hen & Hex-specific
5-G0EDD0L02IQI7K_1	Adipocytokine signaling pathway	Hen & Hex-specific
Contig19090	Adipocytokine signaling pathway	Hen & Hex-specific
3-G0CLBUI02EE75O_4	Adherens junction	Hen & Hex-specific
3-G0CLBUI02EKK8N_2	Adherens junction	Hen & Hex-specific
Contig20762	Adherens junction	Hen & Hex-specific
Contig19962	Adherens junction	Hen & Hex-specific
3-G0CLBUI02C4TA8_8	ABC transporters	Hen & Hex-specific
3-G0CLBUI02D9X53_5	ABC transporters	Hen & Hex-specific
3-G0CLBUI02ENUB8_4	ABC transporters	Hen & Hex-specific
