# Supplementary material for: Insights into Hepatopancreatic Functions for Nutrition Metabolism and Ovarian Development in the Crab Portunus trituberculatus: Gene Discovery in the Comparative Transcriptome of Different Hepatopancreas Stages
Source: PLoS One. 2014 Jan 13;9(1):e84921. doi: 10.1371/journal.pone.0084921 (PMC3890295; doi:10.1371/journal.pone.0084921)
Supplement: Table S3 — Summary of candidate genes involved in nutrition metabolism, ovarian development, immunity and other biological processes of the P. trituberculatus hepatopancreas. A list of unigenes with the predicted protein sequences, were annotated with functions of nutrition metabolism, ovarian development, immunity and other biological processes in the P. trituberculatus hepatopancreas. Hg: hepatopancreas at growth stage, Hen: hepatopancreas at endogenous vitellogenic stage, Hex: hepatopancreas at exogenous vitellogenic stage. (xlsx) (XLSX) [file pone.0084921.s005.xlsx]

## Sheet: Sheet1
			Number of reads in each stage
Sequence ID	length (bp)	annotation	Hg	Hen	Hex
Contig9691	746	24-dehydrocholesterol reductase	0	1	4
Contig8850	511	3 hydroxysteroid dehydrogenase, putative	1	1	0
Contig21153	574	acetyl-CoA carboxylase	0	0	1
5-G0EDD0L02HC8U9	463	acetyl-CoA carboxylase	0	0	1
Contig8862	1253	acyl-CoA dehydrogenase isoform 1	3	5	1
Contig19554	649	acyl-CoA oxidase	0	2	1
Contig9859	841	acyl-CoA oxidase	1	2	0
Contig21612	1052	alanine aminotransferase	0	9	3
5-G0EDD0L02FYRXH	210	alanine aminotransferase	0	0	1
1-G0EDD0L02ISPBX	316	alanine aminotransferase	1	0	0
1-G0EDD0L02I3TTJ	391	alanine aminotransferase	1	0	0
1-G0EDD0L02HU8CW	367	alanine aminotransferase	1	0	0
1-G0EDD0L02HIDHG	326	alanine aminotransferase	1	0	0
1-G0EDD0L02HAET6	321	alanine aminotransferase	1	0	0
1-G0EDD0L02GPKPL	399	alanine aminotransferase	1	0	0
1-G0EDD0L02GD280	334	alanine aminotransferase	1	0	0
1-G0EDD0L02JJIGJ	169	alanine aminotransferase	1	0	0
Contig15314	2129	alcohol dehydrogenase	29	26	37
Contig2076	1416	alcohol dehydrogenase	6	4	22
3-G0CLBUI02D2JMB	414	alcohol dehydrogenase	0	1	0
1-G0EDD0L02G54YN	403	alcohol dehydrogenase	1	0	0
Contig3339	1763	calreticulin precursor	6	6	56
Contig726	694	carboxypeptidase B	4	1	0
Contig18811	343	carboxypeptidase B	0	1	1
Contig20469	485	carboxypeptidase B	0	0	2
Contig21126	552	carboxypeptidase B	0	0	4
Contig21598	1982	carboxypeptidase B	339	436	395
1-G0EDD0L02GSGIA	448	carboxypeptidase B	1	0	0
Contig539	1414	cathepsin C	32	13	2
Contig5767	1740	cathepsin C	10	10	11
Contig3892	1884	cathepsin C	2	2	10
Contig5761	402	cathepsin C	0	2	0
1-G0EDD0L02I4AM9	428	cathepsin C	1	0	0
Contig15084	1495	cathepsin L	11	8	21
Contig20704	1533	cathepsin L	77	66	154
Contig19863	435	cathepsin L	0	0	2
Contig20586	409	cathepsin L	0	0	2
Contig11178	689	cellular retinoic acid/retinol binding protein	0	1	2
Contig1151	428	chitin synthase 1 variant A	2	0	0
Contig321	1581	chitin synthase B	2	11	2
Contig6528	238	chitinase	0	3	0
Contig7004	480	chitinase	0	4	0
Contig7727	681	chitinase	0	8	0
Contig21284	624	chitinase	0	1	1
Contig8378	1419	chitinase	14	41	12
Contig18312	1466	chitinase	21	43	27
Contig8693	2262	chitinase	6	122	9
Contig10027	2361	chitinase	172	720	138
1-G0EDD0L02GOY3F	361	chitinase	1	0	0
3-G0CLBUI02D0CJ2	346	chitinase	0	1	0
3-G0CLBUI02DEFQR	251	chitinase	0	1	0
3-G0CLBUI02DRIST	437	chitinase	0	1	0
3-G0CLBUI02EP60R	405	chitinase	0	1	0
5-G0EDD0L02IQMQW	310	chitinase	0	0	1
Contig3483	1204	chitinase	1	0	1
Contig2913	468	chitinase	1	0	0
Contig7734	1020	chitinase	0	4	0
Contig8030	814	chitinase	2	1	10
Contig2040	304	chitinase precursor	2	1	0
Contig6866	403	chitinase precursor	0	2	0
Contig10340	426	chitinase precursor	0	6	0
Contig9011	482	chitinase precursor	0	6	0
Contig6602	226	chitinase precursor	0	7	0
Contig9660	457	chitinase precursor	6	7	1
Contig8756	2292	chitinase precursor	96	651	12
Contig7344	1311	chitinase precursor	5	11	4
3-G0CLBUI02DN5N3	415	chitinase precursor	0	1	0
3-G0CLBUI02DQLOC	475	chitinase precursor	0	1	0
3-G0CLBUI02E1KU5	415	chitinase precursor	0	1	0
Contig277	639	chitinase precursor	1	1	1
Contig10055	799	chitinase precursor	0	2	0
3-G0CLBUI02EULWU	391	chitinase precursor	0	1	0
Contig20934	1877	chitinase precursor	9	34	38
Contig7978	389	chymotrypsin	0	3	0
Contig5681	844	chymotrypsin	1	19	0
Contig20133	421	chymotrypsin BI	0	0	2
Contig18725	473	chymotrypsin BI	2	0	2
Contig21219	1069	chymotrypsin BI	209	394	215
5-G0EDD0L02H7ZV9	401	chymotrypsin BI	0	1	0
3-G0CLBUI02DCCGI	392	chymotrypsin BI	0	0	1
Contig11023	472	chymotrypsin BII	1	4	0
Contig18104	559	chymotrypsin BII	0	2	2
Contig1148	1510	chymotrypsin BII	82	213	181
Contig9525	510	chymotrypsin BII	0	1	0
Contig546	636	chymotrypsin BII	5	0	4
Contig8989	1274	chymotrypsin BII	794	1411	606
Contig18867	1428	chymotrypsin BII	3	3	28
Contig6761	1260	chymotrypsin BII	0	6	0
Contig8249	672	conserved hypothetical protein(related to fatty acid elongation in mitochondria)	0	2	0
Contig2213	613	conserved hypothetical protein(related to fatty acid elongation in mitochondria)	5	0	1
Contig738	667	conserved hypothetical protein(related to fatty acid elongation in mitochondria)	1	0	2
Contig19333	746	conserved hypothetical protein(related to fatty acid elongation in mitochondria)	0	2	2
Contig7735	611	conserved hypothetical protein(related to fatty acid elongation in mitochondria)	0	8	0
Contig9569	579	conserved hypothetical protein(related to very-long-chain acyl-CoA dehydrogenase )	0	3	0
Contig8689	345	conserved hypothetical protein(related to very-long-chain acyl-CoA dehydrogenase )	0	3	0
Contig11165	1044	conserved hypothetical protein(related toΔ6-fatty acid desaturase/Δ-8 sphingolipid desaturase)	0	9	9
Contig4485	2585	conserved hypothetical protein(related toΔ6-fatty acid desaturase/Δ-9 sphingolipid desaturase)	18	47	13
Contig20600	2957	cryptocyanin	1474	3	2293
Contig2371	3373	cryptocyanin	3575	0	4307
Contig102	352	cryptocyanin	2	2	0
Contig72	394	cryptocyanin	1	0	1
Contig19703	301	cryptocyanin	2	0	1
Contig17901	100	cryptocyanin	0	0	2
Contig19923	188	cryptocyanin	0	0	2
Contig20095	251	cryptocyanin	0	0	2
Contig20228	209	cryptocyanin	0	0	2
Contig20574	306	cryptocyanin	0	0	2
Contig17938	619	cryptocyanin	1	0	3
Contig18168	394	cryptocyanin	0	0	4
Contig20293	459	cryptocyanin	0	0	5
Contig21297	1085	cryptocyanin	0	0	6
Contig18713	502	cryptocyanin	1	0	6
Contig17948	540	cryptocyanin	1	0	9
Contig19138	1278	cryptocyanin	2	0	9
Contig18077	388	cryptocyanin	0	0	11
Contig18266	917	cryptocyanin	0	0	15
Contig18150	634	cryptocyanin	13	0	16
Contig17980	804	cryptocyanin	12	0	26
Contig20044	1044	cryptocyanin	63	0	158
5-G0EDD0L02JQ72U	406	cryptocyanin	0	0	1
5-G0EDD0L02IXUZP	296	cryptocyanin	0	0	1
5-G0EDD0L02H3XPK	225	cryptocyanin	0	0	1
5-G0EDD0L02GBDKI	470	cryptocyanin	0	0	1
5-G0EDD0L02FO3RY	418	cryptocyanin	0	0	1
1-G0EDD0L02JTAVC	212	cryptocyanin	1	0	0
1-G0EDD0L02IS4NC	212	cryptocyanin	1	0	0
1-G0EDD0L02IQ308	357	cryptocyanin	1	0	0
1-G0EDD0L02GVN5D	211	cryptocyanin	1	0	0
1-G0EDD0L02G5PMZ	109	cryptocyanin	1	0	0
Contig19013	113	cryptocyanin 1	0	0	2
Contig19755	512	cryptocyanin 1	0	0	2
Contig20911	422	cryptocyanin 1	0	0	2
Contig1755	839	cryptocyanin 1	1	4	2
Contig18296	507	cryptocyanin 1	0	0	3
Contig19925	450	cryptocyanin 1	0	0	3
Contig20418	289	cryptocyanin 1	0	0	3
Contig18605	491	cryptocyanin 1	1	0	3
Contig18496	376	cryptocyanin 1	0	0	4
Contig18655	471	cryptocyanin 1	0	0	4
Contig1933	517	cryptocyanin 1	1	0	4
Contig20871	418	cryptocyanin 1	1	0	4
Contig17796	155	cryptocyanin 1	0	0	5
Contig19037	454	cryptocyanin 1	0	0	5
Contig18775	989	cryptocyanin 1	1	0	5
Contig17744	650	cryptocyanin 1	2	0	6
Contig18279	1169	cryptocyanin 1	5	0	6
Contig19288	877	cryptocyanin 1	1	0	7
Contig2544	821	cryptocyanin 1	1	0	7
Contig20102	489	cryptocyanin 1	0	0	8
Contig1268	670	cryptocyanin 1	2	0	8
Contig459	621	cryptocyanin 1	4	0	17
Contig20114	917	cryptocyanin 1	13	22	63
Contig2331	772	cryptocyanin 1	161	0	304
Contig17490	1072	cryptocyanin 1	6	0	2
5-G0EDD0L02JUWUA	504	cryptocyanin 1	0	0	1
5-G0EDD0L02JQW8A	276	cryptocyanin 1	0	0	1
5-G0EDD0L02JIL7A	264	cryptocyanin 1	0	0	1
5-G0EDD0L02JDIYV	172	cryptocyanin 1	0	0	1
5-G0EDD0L02JBF6B	364	cryptocyanin 1	0	0	1
5-G0EDD0L02I9G16	442	cryptocyanin 1	0	0	1
5-G0EDD0L02I2LLL	498	cryptocyanin 1	0	0	1
5-G0EDD0L02HGO1E	215	cryptocyanin 1	0	0	1
5-G0EDD0L02GSUJ6	284	cryptocyanin 1	0	0	1
5-G0EDD0L02GNFX0	327	cryptocyanin 1	0	0	1
5-G0EDD0L02GN2CG	409	cryptocyanin 1	0	0	1
5-G0EDD0L02GKS0R	271	cryptocyanin 1	0	0	1
5-G0EDD0L02G1ZK7	112	cryptocyanin 1	0	0	1
5-G0EDD0L02FQQ71	422	cryptocyanin 1	0	0	1
5-G0EDD0L02FOFL3	444	cryptocyanin 1	0	0	1
5-G0EDD0L02F71O9	173	cryptocyanin 1	0	0	1
5-G0EDD0L02F5DG2	483	cryptocyanin 1	0	0	1
1-G0EDD0L02JOWF4	336	cryptocyanin 1	1	0	0
1-G0EDD0L02JNVGS	220	cryptocyanin 1	1	0	0
1-G0EDD0L02JFYES	161	cryptocyanin 1	1	0	0
1-G0EDD0L02JB4BC	479	cryptocyanin 1	1	0	0
1-G0EDD0L02JA0HE	124	cryptocyanin 1	1	0	0
1-G0EDD0L02IY16V	373	cryptocyanin 1	1	0	0
1-G0EDD0L02IVE47	366	cryptocyanin 1	1	0	0
1-G0EDD0L02IRP9E	409	cryptocyanin 1	1	0	0
1-G0EDD0L02IPEGI	340	cryptocyanin 1	1	0	0
1-G0EDD0L02IGSLD	440	cryptocyanin 1	1	0	0
1-G0EDD0L02IF59O	238	cryptocyanin 1	1	0	0
1-G0EDD0L02I8ZV7	516	cryptocyanin 1	1	0	0
1-G0EDD0L02I2WE1	263	cryptocyanin 1	1	0	0
1-G0EDD0L02I0TRH	122	cryptocyanin 1	1	0	0
1-G0EDD0L02HXHQI	318	cryptocyanin 1	1	0	0
1-G0EDD0L02HG81Q	310	cryptocyanin 1	1	0	0
1-G0EDD0L02HFO71	475	cryptocyanin 1	1	0	0
1-G0EDD0L02HCQWE	470	cryptocyanin 1	1	0	0
1-G0EDD0L02GLO5Z	362	cryptocyanin 1	1	0	0
1-G0EDD0L02GK50F	381	cryptocyanin 1	1	0	0
1-G0EDD0L02GGTB3	474	cryptocyanin 1	1	0	0
1-G0EDD0L02GFC4T	496	cryptocyanin 1	1	0	0
1-G0EDD0L02GB6AO	405	cryptocyanin 1	1	0	0
1-G0EDD0L02FWEWF	425	cryptocyanin 1	1	0	0
1-G0EDD0L02FUELX	466	cryptocyanin 1	1	0	0
1-G0EDD0L02FU8SS	366	cryptocyanin 1	1	0	0
1-G0EDD0L02FSEJ2	526	cryptocyanin 1	1	0	0
1-G0EDD0L02FPQMI	476	cryptocyanin 1	1	0	0
1-G0EDD0L02FJFLY	185	cryptocyanin 1	1	0	0
1-G0EDD0L02F8CI6	332	cryptocyanin 1	1	0	0
1-G0EDD0L02F7ISJ	482	cryptocyanin 1	1	0	0
1-G0EDD0L02F6N2T	479	cryptocyanin 1	1	0	0
Contig160	342	cryptocyanin 2	5	0	0
Contig18127	342	cryptocyanin 2	0	0	2
Contig18276	231	cryptocyanin 2	0	0	2
Contig18359	595	cryptocyanin 2	0	0	2
Contig21563	210	cryptocyanin 2	0	0	2
Contig18681	429	cryptocyanin 2	1	0	2
Contig20510	452	cryptocyanin 2	1	0	2
Contig21087	517	cryptocyanin 2	2	0	3
Contig19463	787	cryptocyanin 2	3	0	6
Contig2002	456	cryptocyanin 2	3	0	6
Contig20840	496	cryptocyanin 2	3	0	6
Contig17870	770	cryptocyanin 2	1	0	10
Contig19860	587	cryptocyanin 2	7	0	10
Contig18054	386	cryptocyanin 2	0	0	13
Contig21293	1210	cryptocyanin 2	119	0	267
Contig18332	611	cryptocyanin 2	0	1	3
5-G0EDD0L02JTOPE	278	cryptocyanin 2	0	0	1
5-G0EDD0L02JKINL	467	cryptocyanin 2	0	0	1
5-G0EDD0L02JGWMS	342	cryptocyanin 2	0	0	1
5-G0EDD0L02JEM7R	325	cryptocyanin 2	0	0	1
5-G0EDD0L02G8R1O	345	cryptocyanin 2	0	0	1
1-G0EDD0L02JU1VX	405	cryptocyanin 2	1	0	0
1-G0EDD0L02JS8I4	395	cryptocyanin 2	1	0	0
1-G0EDD0L02IYH7N	457	cryptocyanin 2	1	0	0
1-G0EDD0L02IIMI9	218	cryptocyanin 2	1	0	0
1-G0EDD0L02IC7WF	171	cryptocyanin 2	1	0	0
1-G0EDD0L02I31NZ	431	cryptocyanin 2	1	0	0
1-G0EDD0L02HDJP0	467	cryptocyanin 2	1	0	0
1-G0EDD0L02FL8WW	458	cryptocyanin 2	1	0	0
1-G0EDD0L02F204K	445	cryptocyanin 2	1	0	0
Contig101	688	C-type lectin receptor	43	9	1
Contig1155	969	C-type lectin receptor	6	9	2
Contig7159	839	cyclooxygenase	0	4	0
Contig20951	2894	cytochrome P450 3A41	45	86	119
Contig10007	687	cytochrome P450 CYP379A1	1	1	0
Contig399	352	cytochrome P450 CYP379A1	1	3	0
Contig7551	522	cytochrome P450 CYP379A1	0	4	0
Contig8518	468	cytochrome P450 CYP379A1	0	4	0
Contig9393	408	cytochrome P450 CYP379A1	0	4	0
Contig271	491	cytochrome P450 CYP379A1	1	0	1
Contig10631	682	cytochrome P450 CYP379A1	0	2	1
Contig478	375	cytochrome P450 CYP379A1	1	0	2
Contig20444	463	cytochrome P450 CYP379A1	0	0	3
Contig570	1928	cytochrome P450 CYP379A1	9	8	5
Contig7768	1071	cytochrome P450 CYP379A1	4	5	8
Contig20812	1052	cytochrome P450 CYP379A1	1	3	14
Contig6091	1679	cytochrome P450 CYP379A1	13	53	77
Contig1747	472	cytochrome P450 CYP379A1	2	0	0
5-G0EDD0L02H9BUC	449	cytochrome P450 CYP379A1	0	0	1
5-G0EDD0L02H9X48	364	cytochrome P450 CYP379A1	0	0	1
5-G0EDD0L02IHW2G	298	cytochrome P450 CYP379A1	0	0	1
Contig452	2088	D-3-phosphoglycerate dehydrogenase	12	0	30
5-G0EDD0L02FWRE3	431	D-3-phosphoglycerate dehydrogenase	0	0	1
Contig8144	784	D-β-hydroxybutyrate dehydrogenase, mitochondrial-like	1	4	0
1-G0EDD0L02H6947	468	ecdysone inducible protein 75	1	0	0
Contig21352	472	ecdysteroid-regulated protein	0	0	1
Contig16353	790	ecdysteroid-regulated protein	0	8	0
Contig398	907	ecdysteroid-regulated protein	2	6	4
Contig9982	869	ecdysteroid-regulated protein	1	11	4
1-G0EDD0L02GNNJA	442	ecdysteroid-regulated protein	1	0	0
1-G0EDD0L02G0M32	436	ecdysteroid-regulated protein	1	0	0
Contig21267	491	ethanolamine-phosphate cytidylyltransferase	0	0	3
Contig16110	673	farnesoic acid O-methyltransferase	1	0	0
Contig17436	740	farnesoic acid O-methyltransferase	2	1	2
Contig8225	1225	farnesoic acid O-methyltransferase	31	6	45
Contig2010	1552	farnesyl pyrophosphate synthase	1	3	1
Contig19786	655	fatty acid binding protein 1	0	0	1
Contig10822	961	fatty acid binding protein 1	39	29	12
3-G0CLBUI02DMVW7	315	fatty acid binding protein 1	0	1	0
Contig18311	703	fatty acid binding protein 1	3	2	1
Contig3889	641	fatty acid synthase	0	0	2
Contig18191	649	fatty acid synthase	0	0	1
Contig5360	1301	fatty acid synthase	1	0	19
Contig13327	1552	fatty acid synthase	1	0	3
1-G0EDD0L02H7GSY	330	fatty acid synthase	1	0	0
5-G0EDD0L02GUSIW	295	fatty acid synthase	0	0	1
Contig11612	1471	fatty acid synthase	3	0	8
3-G0CLBUI02EOJ6H	371	ferritin	0	1	0
3-G0CLBUI02EZWUJ	379	ferritin	0	1	0
Contig17989	392	ferritin 1	0	0	5
Contig1293	731	ferritin 1	40	38	20
3-G0CLBUI02DRZI2	435	ferritin 1	0	1	0
Contig9523	1711	ferritin 2	25	57	47
3-G0CLBUI02EGCKR	414	ferritin 2	0	1	0
Contig10278	1470	ferritin 3	141	430	136
Contig17883	194	ferritin 3	0	0	2
5-G0EDD0L02J61OG	311	ferritin 3	0	0	1
Contig20115	1988	fructose 1,6-bisphosphatase	40	27	21
3-G0CLBUI02DPT70	354	fructose 1,6-bisphosphatase	0	1	0
Contig18889	432	glucosamine-6-phosphate isomerase	1	1	4
Contig18898	315	glucosamine-6-phosphate isomerase 2-like	0	0	2
Contig16577	933	glucose-6-phosphate isomerase	1	1	1
Contig20846	1181	glucosyl/glucuronosyl transferases	0	4	29
Contig1556	458	glucosyl/glucuronosyl transferases	5	1	1
Contig8657	837	glucosyl/glucuronosyl transferases	1	7	23
Contig9212	452	glutamate dehydrogenase	0	5	0
Contig19182	2224	glutamate dehydrogenase	3	18	6
Contig7243	461	glutamate synthase	0	3	0
3-G0CLBUI02D36P9	410	glutamate synthase	0	1	0
Contig9672	518	glutamate synthase	2	1	0
Contig8853	564	glutamate synthase	0	3	2
Contig5770	1156	glutamate synthase	1	3	5
Contig6028	834	glutamine synthetase	4	16	1
Contig273	1697	glutamine synthetase	5	69	3
Contig1056	861	glutamine synthetase	1	13	6
1-G0EDD0L02IUEHP	457	glutamine synthetase	1	98	0
5-G0EDD0L02J4IGH	441	glyceraldehyde 3-phosphate dehydrogenase	0	0	1
3-G0CLBUI02DBAOW	353	glyceraldehyde 3-phosphate dehydrogenase	0	3	0
1-G0EDD0L02GD9OJ	456	glyceraldehyde 3-phosphate dehydrogenase	1	0	0
Contig13416	1514	glyceraldehyde-3-phosphate dehydrogenase	43	64	72
Contig19485	472	glyceraldehyde-3-phosphate dehydrogenase	0	0	5
Contig9915	422	hemocyanin	0	3	0
Contig18978	912	hemocyanin	5	70	8
Contig20995	547	hemocyanin	0	1	1
3-G0CLBUI02EARCB	317	hemocyanin	0	1	0
3-G0CLBUI02DTDPL	441	hemocyanin	0	1	0
3-G0CLBUI02C379C	366	hemocyanin	0	1	0
1-G0EDD0L02H2M23	478	hemocyanin	1	0	0
3-G0CLBUI02DKW7D	366	hemocyanin	0	1	0
Contig514	228	hemocyanin subunit	2	0	0
Contig6150	293	hemocyanin subunit	0	2	0
Contig10747	638	hemocyanin subunit	0	3	0
Contig8439	435	hemocyanin subunit	0	6	0
Contig9209	651	hemocyanin subunit	0	7	0
Contig17702	458	hemocyanin subunit	0	7	1
Contig6708	871	hemocyanin subunit	0	4	2
Contig18220	749	hemocyanin subunit	0	0	3
Contig1422	930	hemocyanin subunit	8	50	3
Contig6980	3570	hemocyanin subunit	197	2162	234
Contig7478	1505	hemocyanin subunit	12	214	30
Contig18260	3422	hemocyanin subunit	78	784	113
1-G0EDD0L02GAWY0	350	hemocyanin subunit	1	0	0
1-G0EDD0L02I71UA	350	hemocyanin subunit	1	0	0
1-G0EDD0L02ISVGQ	350	hemocyanin subunit	1	0	0
1-G0EDD0L02IWJCT	350	hemocyanin subunit	1	0	0
3-G0CLBUI02D4XO4	444	hemocyanin subunit	0	1	0
3-G0CLBUI02D7U3P	358	hemocyanin subunit	0	1	0
3-G0CLBUI02DVJAG	316	hemocyanin subunit	0	1	0
3-G0CLBUI02E04XT	398	hemocyanin subunit	0	1	0
3-G0CLBUI02E1ULM	424	hemocyanin subunit	0	1	0
3-G0CLBUI02E3NC7	373	hemocyanin subunit	0	1	0
3-G0CLBUI02ELFL8	299	hemocyanin subunit	0	1	0
Contig10334	462	hemocyanin subunit	0	2	0
Contig8128	484	hemocyanin subunit	0	3	0
Contig8993	835	hemocyanin subunit	0	3	1
Contig20966	248	hemocyanin subunit	0	0	2
Contig18204	112	hemocyanin subunit	0	0	5
Contig17967	749	hemocyanin subunit	1	4	5
Contig7801	1775	hemocyanin subunit	69	374	183
Contig14970	1252	hemocyanin subunit	0	2	0
1-G0EDD0L02HI4QE	465	hemocyanin subunit	1	0	0
3-G0CLBUI02C5HMH	486	hemocyanin subunit	0	1	0
3-G0CLBUI02D1DBN	440	hemocyanin subunit	0	1	0
3-G0CLBUI02DI5YZ	462	hemocyanin subunit	0	1	0
3-G0CLBUI02ENHR3	423	hemocyanin subunit	0	1	0
3-G0CLBUI02EOOFX	461	hemocyanin subunit	0	1	0
3-G0CLBUI02EVD1D	449	hemocyanin subunit	0	1	0
3-G0CLBUI02EXQ9R	399	hemocyanin subunit	0	1	0
5-G0EDD0L02GXPUF	245	hemocyanin subunit	0	0	1
Contig8332	394	hemocyanin subunit	0	2	0
Contig9051	525	hemocyanin subunit	0	3	0
Contig6901	278	hemocyanin subunit	0	5	0
Contig18726	502	hemocyanin subunit	0	0	16
Contig10698	477	hemocyanin subunit	4	5	19
Contig18116	2853	hemocyanin subunit	143	831	303
3-G0CLBUI02D37ZT	410	hemocyanin subunit	0	1	0
3-G0CLBUI02D5XDB	476	hemocyanin subunit	0	1	0
3-G0CLBUI02D92GQ	418	hemocyanin subunit	0	1	0
3-G0CLBUI02DCM6B	377	hemocyanin subunit	0	1	0
Contig5882	314	hemocyanin subunit	0	5	0
Contig6647	377	hemocyanin subunit	0	32	0
Contig20373	572	hemocyanin subunit	1	0	2
Contig5575	974	hemocyanin subunit	8	56	36
Contig9274	555	hemocyanin subunit	0	1	0
Contig8717	468	hemocyanin subunit	0	8	3
Contig11244	5605	hemocyanin subunit	293	996	346
1-G0EDD0L02G5MAP	494	hemocyanin subunit	1	0	0
1-G0EDD0L02GIDET	178	hemocyanin subunit	1	0	0
3-G0CLBUI02C5I8A	409	hemocyanin subunit	0	1	0
3-G0CLBUI02D9T0Z	223	hemocyanin subunit	0	1	0
3-G0CLBUI02DFYFC	409	hemocyanin subunit	0	1	0
3-G0CLBUI02DJRZ4	474	hemocyanin subunit	0	1	0
3-G0CLBUI02E2IRG	358	hemocyanin subunit	0	1	0
3-G0CLBUI02ELE7Z	407	hemocyanin subunit	0	1	0
5-G0EDD0L02I6TRW	483	hemocyanin subunit	0	0	1
Contig7804	402	hemocyanin subunit	0	3	0
Contig11270	572	hemocyanin subunit	0	7	0
Contig18700	259	hemocyanin subunit	0	0	4
Contig18228	478	hemocyanin subunit	0	0	8
Contig18539	281	hemocyanin subunit	0	0	35
Contig19904	2650	hemocyanin subunit	0	1	500
3-G0CLBUI02D7RVS	278	hemocyanin subunit	0	1	0
3-G0CLBUI02DDANT	270	hemocyanin subunit	0	1	0
3-G0CLBUI02E2KNF	145	hemocyanin subunit	0	1	0
5-G0EDD0L02H0VBT	334	hemocyanin subunit	0	0	1
5-G0EDD0L02HRS7Y	410	hemocyanin subunit	0	0	1
5-G0EDD0L02J3F6F	389	hemocyanin subunit	0	0	1
Contig7155	335	hemocyanin subunit	0	2	0
Contig17922	221	hemocyanin subunit	0	0	2
Contig5607	1711	hemocyanin subunit	1	14	5
Contig19231	407	hemocyanin subunit	0	0	2
Contig21036	410	hemocyanin subunit	0	0	2
Contig18792	477	hemocyanin subunit	0	0	6
1-G0EDD0L02I94MS	488	hemocyanin subunit	1	0	0
3-G0CLBUI02E37JV	230	hemocyanin subunit	0	1	0
3-G0CLBUI02EC04R	470	hemocyanin subunit	0	1	0
3-G0CLBUI02EZXJI	216	hemocyanin subunit	0	1	0
5-G0EDD0L02JA4TU	408	hemocyanin subunit	0	0	1
Contig11013	366	high density lipoprotein binding protein	0	2	0
Contig5953	1597	high density lipoprotein binding protein	4	10	8
Contig6997	475	intracellular fatty acid binding protein	0	4	0
Contig20788	2011	intracellular fatty acid binding protein	43	70	48
Contig7602	447	JHE-like carboxylesterase 1	0	2	0
Contig8014	486	JHE-like carboxylesterase 1	0	3	0
Contig8002	2484	JHE-like carboxylesterase 1	41	59	24
Contig6912	1821	JHE-like carboxylesterase 1	0	10	12
3-G0CLBUI02DTA8H	448	JHE-like carboxylesterase 1	0	1	0
3-G0CLBUI02DULDB	363	JHE-like carboxylesterase 1	0	1	0
Contig5529	378	JHE-like carboxylesterase 2	0	10	0
Contig9369	517	JHE-like carboxylesterase 2	0	11	0
Contig7684	656	JHE-like carboxylesterase 2	0	2	0
Contig18607	627	JHE-like carboxylesterase 2	1	0	4
3-G0CLBUI02DGPNL	440	JHE-like carboxylesterase 2	0	1	0
3-G0CLBUI02DOT42	469	JHE-like carboxylesterase 2	0	1	0
Contig1365	820	lipase maturation factor 2	5	0	3
3-G0CLBUI02DZ96I	344	LMF1; lipase maturation factor 1	0	1	0
Contig11134	407	long chain fatty acid CoA ligase 4	0	2	0
Contig776	1218	long chain fatty acid CoA ligase 4	4	13	5
5-G0EDD0L02F9JZS	321	long-chain fatty acid transport protein 4	0	0	1
Contig120	377	low-density lipoprotein receptor	1	0	29
Contig19144	489	low-density lipoprotein receptor	0	0	28
5-G0EDD0L02J26SW	511	low-density lipoprotein receptor	0	0	1
3-G0CLBUI02E02F8	397	low-density lipoprotein receptor	0	1	0
1-G0EDD0L02F4FH2	350	low-density lipoprotein receptor	1	0	0
Contig17400	432	low-density lipoprotein receptor	0	4	0
Contig5788	398	low-density lipoprotein receptor	0	5	0
Contig7324	985	metalloproteinase	0	20	1
Contig1226	431	pancreatic lipase-related protein 2	2	0	0
Contig11189	1764	pancreatic lipase-related protein 2	0	39	0
Contig7366	756	peritrophin-44	1	11	14
Contig21	1020	peritrophin-44	27	2	19
Contig17741	259	phosphatase	0	0	37
Contig14577	963	phosphatase	0	8	7
Contig1789	617	phosphatase	1	0	0
3-G0CLBUI02DVNO5	455	phosphatase	0	1	0
5-G0EDD0L02HS12T	265	phosphatase	0	0	0
Contig8716	465	phosphatidylcholine-sterol acyltransferase	0	3	0
Contig230	791	phosphoglycerate kinase	5	0	14
Contig7482	1088	phosphoglycerate kinase	2	12	4
Contig20438	413	phospholipase C	0	0	4
Contig3313	465	phospholipase C	0	7	0
Contig21159	748	phospholipase D	0	1	3
Contig3027	707	phospholipase D	1	0	0
Contig2585	405	phospholipase D	2	0	0
Contig10279	398	phosphorylase kinase β	0	2	0
Contig5503	257	preamylase 1	0	7	0
Contig75	2918	preamylase 1	47	34	38
Contig10133	1322	prostaglandin D2 synthase, hematopoietic-like	52	25	15
Contig10858	1062	prostaglandin E synthase 2	2	3	0
Contig822	429	short-chain dehydrogenase/reductase SDR	3	0	0
Contig11528	1223	sn-glycerol-3-phosphate dehydrogenase	0	5	4
Contig6017	344	sn-glycerol-3-phosphate dehydrogenase	0	2	0
Contig5962	359	sn-glycerol-3-phosphate dehydrogenase	0	3	0
Contig1345	472	sterol carrier protein 2	2	2	0
Contig10721	384	triacylglycerol lipase	0	2	0
Contig11228	1426	triacylglycerol lipase	10	58	11
3-G0CLBUI02EDQLG	392	triacylglycerol lipase	0	1	0
Contig2540	394	trypsin	2	0	0
Contig2412	294	trypsin	4	0	0
Contig6792	476	trypsin	0	2	0
Contig7855	353	trypsin	0	2	0
Contig7875	336	trypsin	0	2	0
Contig6558	256	trypsin	0	4	0
Contig9349	677	trypsin	0	7	0
Contig7146	456	trypsin	0	19	0
Contig17787	119	trypsin	0	0	3
Contig21112	363	trypsin	0	0	3
Contig18297	488	trypsin	0	1	4
Contig17706	636	trypsin	0	3	4
Contig18124	958	trypsin	0	5	5
Contig9220	750	trypsin	1	11	7
Contig2124	1509	trypsin	22	12	8
Contig19289	956	trypsin	135	321	194
Contig11459	1085	trypsin	156	689	460
1-G0EDD0L02F7Z73	345	trypsin	1	0	0
1-G0EDD0L02FN1U0	406	trypsin	1	0	0
1-G0EDD0L02FXTFN	440	trypsin	1	0	0
1-G0EDD0L02HA4N7	344	trypsin	1	0	0
1-G0EDD0L02HQH86	408	trypsin	1	0	0
1-G0EDD0L02IKA42	457	trypsin	1	0	0
1-G0EDD0L02IRBDB	378	trypsin	1	0	0
1-G0EDD0L02IXRMO	389	trypsin	1	0	0
3-G0CLBUI02D445D	211	trypsin	0	1	0
3-G0CLBUI02D7UVN	424	trypsin	0	1	0
3-G0CLBUI02DMZBY	448	trypsin	0	1	0
3-G0CLBUI02E0E4F	110	trypsin	0	1	0
3-G0CLBUI02EPWE5	338	trypsin	0	1	0
3-G0CLBUI02ERSFU	457	trypsin	0	1	0
5-G0EDD0L02FKQE0	287	trypsin	0	0	1
5-G0EDD0L02FP0T4	473	trypsin	0	0	1
5-G0EDD0L02H97NJ	401	trypsin	0	0	1
5-G0EDD0L02IJX8W	367	trypsin	0	0	1
5-G0EDD0L02JPVWQ	434	trypsin	0	0	1
5-G0EDD0L02JTNHU	392	trypsin	0	0	1
Contig509	1108	trypsin	141	319	229
Contig10707	989	trypsin	183	468	163
1-G0EDD0L02FZM8F	511	trypsin	1	0	0
5-G0EDD0L02GZ3MV	363	trypsin	0	0	1
3-G0CLBUI02DCSP6	328	trypsin	0	1	0
Contig1371	769	trypsin	3	1	0
Contig7671	260	trypsin	0	2	0
Contig4023	703	trypsin-like serine protease	0	1	0
Contig18622	1225	trypsin-like serine protease	258	724	205
3-G0CLBUI02DKMEI	357	trypsin-like serine protease	0	1	0
Contig6024	722	UDP-glucuronosyltransferase 2B14-like	0	5	1
Contig71	454	UDP-glucuronosyltransferase 2B14-like	9	0	0
Contig21364	953	UDP-glucuronosyltransferase 2B7-like	1	1	2
1-G0EDD0L02ITULB	464	very low density lipoprotein receptor	1	0	0
Contig21120	815	vitelline membrane outer layer 1-like protein	2	1	6
Contig7352	898	vitelline membrane outer layer 1-like protein	0	16	10
Contig1878	834	vitelline membrane outer layer 1-like protein	45	59	37
Contig2148	771	vitelline membrane outer layer 1-like protein	48	80	57
Contig6593	794	vitelline membrane outer layer 1-like protein	0	10	0
3-G0CLBUI02DWGVJ	378	vitelline membrane outer layer 1-like protein	0	1	0
Contig20868	217	vitellogenin	0	0	2
Contig19039	9503	vitellogenin	0	0	10540
Contig17775	343	vitellogenin	0	0	2
Contig18050	402	vitellogenin	0	0	2
Contig18196	410	vitellogenin	0	0	2
Contig18205	267	vitellogenin	0	0	2
Contig18292	373	vitellogenin	0	0	2
Contig18373	377	vitellogenin	0	0	2
Contig18642	334	vitellogenin	0	0	2
Contig18683	403	vitellogenin	0	0	2
Contig19399	333	vitellogenin	0	0	2
Contig19969	506	vitellogenin	0	0	2
Contig20176	472	vitellogenin	0	0	2
Contig20372	456	vitellogenin	0	0	2
Contig20783	383	vitellogenin	0	0	2
Contig21077	332	vitellogenin	0	0	2
Contig21089	610	vitellogenin	0	0	2
Contig21466	426	vitellogenin	0	0	2
Contig18401	443	vitellogenin	0	0	3
Contig18791	287	vitellogenin	0	0	3
Contig21301	377	vitellogenin	0	0	3
Contig19709	872	vitellogenin	6	3	3
Contig18207	299	vitellogenin	0	0	4
Contig18526	487	vitellogenin	0	0	4
Contig18923	425	vitellogenin	0	0	4
Contig19033	449	vitellogenin	0	0	4
Contig8047	802	vitellogenin	0	24	4
Contig17930	444	vitellogenin	0	0	5
Contig18022	478	vitellogenin	0	0	5
Contig19020	730	vitellogenin	0	0	5
Contig19368	862	vitellogenin	0	0	5
Contig20231	569	vitellogenin	0	0	5
Contig20836	496	vitellogenin	0	0	5
Contig18324	275	vitellogenin	0	0	6
Contig18491	820	vitellogenin	0	0	6
Contig21412	840	vitellogenin	0	0	6
Contig19200	1281	vitellogenin	0	13	7
Contig17834	1345	vitellogenin	0	0	8
Contig19249	610	vitellogenin	0	0	8
Contig19280	776	vitellogenin	0	0	8
Contig19586	486	vitellogenin	0	0	8
Contig20269	590	vitellogenin	0	0	8
Contig20315	683	vitellogenin	0	0	8
Contig18155	467	vitellogenin	0	0	10
Contig18342	393	vitellogenin	0	0	10
Contig19337	609	vitellogenin	0	0	10
Contig20383	383	vitellogenin	0	0	10
Contig20506	578	vitellogenin	0	0	10
Contig21192	1066	vitellogenin	0	0	10
Contig17693	331	vitellogenin	0	0	11
Contig17746	270	vitellogenin	0	0	11
Contig18708	492	vitellogenin	0	0	12
Contig19003	571	vitellogenin	0	0	14
Contig20049	951	vitellogenin	0	0	14
Contig19498	580	vitellogenin	0	0	15
Contig19047	910	vitellogenin	0	0	17
Contig19576	397	vitellogenin	0	0	20
Contig17638	209	vitellogenin	0	0	31
Contig19238	1212	vitellogenin	0	0	46
Contig17951	324	vitellogenin	0	0	56
Contig20159	1190	vitellogenin	0	0	58
Contig18620	341	vitellogenin	0	0	1
Contig11856	292	vitellogenin	0	0	11
Contig21292	581	vitellogenin	0	0	18
Contig17790	2073	vitellogenin	0	0	94
Contig20380	788	vitellogenin	17	14	12
5-G0EDD0L02JWVMO	367	vitellogenin	0	0	1
5-G0EDD0L02JW93L	459	vitellogenin	0	0	1
5-G0EDD0L02JVB9E	413	vitellogenin	0	0	1
5-G0EDD0L02JS38T	258	vitellogenin	0	0	1
5-G0EDD0L02JK18I	490	vitellogenin	0	0	1
5-G0EDD0L02JI07W	416	vitellogenin	0	0	1
5-G0EDD0L02JCDC6	392	vitellogenin	0	0	1
5-G0EDD0L02J5ZR6	469	vitellogenin	0	0	1
5-G0EDD0L02J4JB8	302	vitellogenin	0	0	1
5-G0EDD0L02IZR0L	414	vitellogenin	0	0	1
5-G0EDD0L02IXXJH	325	vitellogenin	0	0	1
5-G0EDD0L02IRLYM	452	vitellogenin	0	0	1
5-G0EDD0L02IPO85	518	vitellogenin	0	0	1
5-G0EDD0L02IMJWN	465	vitellogenin	0	0	1
5-G0EDD0L02ILJ3I	399	vitellogenin	0	0	1
5-G0EDD0L02IK5SU	457	vitellogenin	0	0	1
5-G0EDD0L02IGIAU	471	vitellogenin	0	0	1
5-G0EDD0L02IF4TA	373	vitellogenin	0	0	1
5-G0EDD0L02IEEHY	471	vitellogenin	0	0	1
5-G0EDD0L02I9S5E	320	vitellogenin	0	0	1
5-G0EDD0L02I99V3	319	vitellogenin	0	0	1
5-G0EDD0L02I5NEA	430	vitellogenin	0	0	1
5-G0EDD0L02I5IWY	343	vitellogenin	0	0	1
5-G0EDD0L02I4N0Z	409	vitellogenin	0	0	1
5-G0EDD0L02I4IU9	418	vitellogenin	0	0	1
5-G0EDD0L02I45LI	380	vitellogenin	0	0	1
5-G0EDD0L02I12PD	452	vitellogenin	0	0	1
5-G0EDD0L02HV8AC	415	vitellogenin	0	0	1
5-G0EDD0L02HTFSO	410	vitellogenin	0	0	1
5-G0EDD0L02HTEOO	455	vitellogenin	0	0	1
5-G0EDD0L02HQLNL	326	vitellogenin	0	0	1
5-G0EDD0L02HPUKU	206	vitellogenin	0	0	1
5-G0EDD0L02HPRZ7	453	vitellogenin	0	0	1
5-G0EDD0L02HOPXD	222	vitellogenin	0	0	1
5-G0EDD0L02HKPL5	452	vitellogenin	0	0	1
5-G0EDD0L02HJK1D	463	vitellogenin	0	0	1
5-G0EDD0L02HDIOP	399	vitellogenin	0	0	1
5-G0EDD0L02HC0EQ	291	vitellogenin	0	0	1
5-G0EDD0L02HBQ0R	484	vitellogenin	0	0	1
5-G0EDD0L02H81SS	278	vitellogenin	0	0	1
5-G0EDD0L02H7R93	321	vitellogenin	0	0	1
5-G0EDD0L02H7NGW	467	vitellogenin	0	0	1
5-G0EDD0L02H4XNE	256	vitellogenin	0	0	1
5-G0EDD0L02H1U71	284	vitellogenin	0	0	1
5-G0EDD0L02GTKRD	310	vitellogenin	0	0	1
5-G0EDD0L02GQLUG	422	vitellogenin	0	0	1
5-G0EDD0L02GPCX5	283	vitellogenin	0	0	1
5-G0EDD0L02GL650	283	vitellogenin	0	0	1
5-G0EDD0L02GL5QQ	475	vitellogenin	0	0	1
5-G0EDD0L02GIUKS	486	vitellogenin	0	0	1
5-G0EDD0L02GARD3	366	vitellogenin	0	0	1
5-G0EDD0L02GAPTF	409	vitellogenin	0	0	1
5-G0EDD0L02G8NHM	364	vitellogenin	0	0	1
5-G0EDD0L02G8ACS	362	vitellogenin	0	0	1
5-G0EDD0L02G7ZWX	415	vitellogenin	0	0	1
5-G0EDD0L02G74BJ	497	vitellogenin	0	0	1
5-G0EDD0L02G6823	434	vitellogenin	0	0	1
5-G0EDD0L02G63CF	333	vitellogenin	0	0	1
5-G0EDD0L02G4HTG	475	vitellogenin	0	0	1
5-G0EDD0L02G3JHE	149	vitellogenin	0	0	1
5-G0EDD0L02G3DZI	328	vitellogenin	0	0	1
5-G0EDD0L02G1BF6	366	vitellogenin	0	0	1
5-G0EDD0L02G0W5V	286	vitellogenin	0	0	1
5-G0EDD0L02FXH1O	506	vitellogenin	0	0	1
5-G0EDD0L02FVI2T	488	vitellogenin	0	0	1
5-G0EDD0L02FVDPZ	357	vitellogenin	0	0	1
5-G0EDD0L02FTDGD	381	vitellogenin	0	0	1
5-G0EDD0L02FRIXX	400	vitellogenin	0	0	1
5-G0EDD0L02FPAPX	369	vitellogenin	0	0	1
5-G0EDD0L02FOWAW	350	vitellogenin	0	0	1
5-G0EDD0L02FJIOJ	467	vitellogenin	0	0	1
5-G0EDD0L02FIGSR	386	vitellogenin	0	0	1
5-G0EDD0L02F6OM7	439	vitellogenin	0	0	1
5-G0EDD0L02F6FS6	322	vitellogenin	0	0	1
5-G0EDD0L02F56J3	363	vitellogenin	0	0	1
5-G0EDD0L02F45J2	357	vitellogenin	0	0	1
5-G0EDD0L02F02PQ	221	vitellogenin	0	0	1
Contig9869	398	β-1,3-glucan-binding protein	0	2	0
Contig469	566	β-1,3-glucan-binding protein	2	3	0
Contig8354	269	β-1,3-glucan-binding protein	0	6	0
Contig19457	928	β-1,3-glucan-binding protein	21	0	1
Contig18257	375	β-1,3-glucan-binding protein	0	0	4
Contig1511	8051	β-1,3-glucan-binding protein	248	415	137
3-G0CLBUI02EWRLG	416	β-1,3-glucan-binding protein	0	1	0
3-G0CLBUI02EWJOX	319	β-1,3-glucan-binding protein	0	1	0
3-G0CLBUI02E23S1	396	β-1,3-glucan-binding protein	0	1	0
1-G0EDD0L02HYS3Y	468	β-1,3-glucan-binding protein	1	0	0
1-G0EDD0L02F1U3H	407	β-1,3-glucan-binding protein	1	0	0
Contig2366	412	β-N-acetylglucosaminidase	2	0	0
Contig10187	2238	β-N-acetylglucosaminidase	1	34	6
3-G0CLBUI02D72NN	412	β-N-acetylglucosaminidase	0	1	0
Contig8947	993	γ-glutamyltranspeptidase 1	1	4	3
