# Supplementary material for: Insights into Hepatopancreatic Functions for Nutrition Metabolism and Ovarian Development in the Crab Portunus trituberculatus: Gene Discovery in the Comparative Transcriptome of Different Hepatopancreas Stages
Source: PLoS One. 2014 Jan 13;9(1):e84921. doi: 10.1371/journal.pone.0084921 (PMC3890295; doi:10.1371/journal.pone.0084921)
Supplement: Table S5 — Annotation of major DEGs among the different hepatopancreatic transcriptomes of P. trituberculatus. A list of DEGs with the predicted protein sequences, were annotated with biological functions in the hepatopancreas. The comparisons were conducted between Hen and Hg, and Hex and Hen, including up-regulated and down-regulated DEGs. (xlsx) (XLSX) [file pone.0084921.s007.xlsx]

## Sheet: sheet1
Sequence ID	Length (bp)	Annotation	Regulation
Contig452	2088	D-3-phosphoglycerate dehydrogenase	Hen v Hg-down
Contig10133	1322	prostaglandin D2 synthase, hematopoietic-like	Hen v Hg-down
Contig16203	800	conserved hypothetical protein	Hen v Hg-down
Contig20600	2957	cryptocyanin	Hen v Hg-down
Contig2371	3373	cryptocyanin	Hen v Hg-down
Contig3820	1617	arginine kinase	Hen v Hg-down
Contig75	2918	preamylase 1	Hen v Hg-down
Contig539	1414	cathepsin C	Hen v Hg-down
Contig20704	1533	cathepsin L	Hen v Hg-down
Contig12530	529	AGAP006996-PA	Hen v Hg-down
Contig978	435	phosphatidylinositol 3-kinase regulatory subunit alpha	Hen v Hg-down
Contig8764	529	S10e ribosomal protein	Hen v Hg-down
Contig20115	1988	fructose 1,6-bisphosphatase	Hen v Hg-down
Contig9095	937	conserved hypothetical protein	Hen v Hg-down
Contig10759	1819	nucleotide excision repair protein	Hen v Hg-down
Contig262	427	conserved hypothetical protein	Hen v Hg-down
Contig863	2039	conserved hypothetical protein	Hen v Hg-down
Contig2298	1747	conserved hypothetical protein	Hen v Hg-down
Contig7506	696	amphiphysin	Hen v Hg-down
Contig20313	1253	conserved hypothetical protein	Hen v Hg-up
Contig18116	2853	hemocyanin subunit 2	Hen v Hg-up
Contig18260	3422	hemocyanin subunit	Hen v Hg-up
Contig10300	1779	betaine-homocysteine methyltransferase-like	Hen v Hg-up
Contig8374	1396	glycine N-methyltransferase	Hen v Hg-up
Contig6002	446	conserved hypothetical protein	Hen v Hg-up
Contig10610	2204	S-adenosylmethionine synthetase isoform 1	Hen v Hg-up
Contig8756	2292	chitinase 1 precursor	Hen v Hg-up
Contig8693	2262	chitinase	Hen v Hg-up
Contig10027	2361	chitinase	Hen v Hg-up
Contig11459	1085	trypsin	Hen v Hg-up
Contig8556	1384	serine collagenase 1 precursor	Hen v Hg-up
Contig11189	1764	pancreatic lipase-related protein 2-like	Hen v Hg-up
Contig273	1697	glutamine synthetase	Hen v Hg-up
Contig8430	781	ribosomal protein L10	Hen v Hg-up
Contig7925	685	60S ribosomal protein L13A	Hen v Hg-up
Contig8348	634	conserved hypothetical protein	Hen v Hg-up
Contig674	532	ribosomal protein S11	Hen v Hg-up
Contig14726	847	40S ribosomal protein S3-like	Hen v Hg-up
Contig1613	2515	elongation factor 1-alpha	Hen v Hg-up
Contig19937	1088	guanine nucleotide binding protein, gamma subunit	Hen v Hg-up
Contig6467	4416	map kinase-interacting serine/threonine	Hen v Hg-up
Contig9902	2792	conserved hypothetical protein	Hen v Hg-up
Contig19263	665	gamma-interferon-inducible lysosomal thiol reductase	Hen v Hg-up
Contig11227	1750	glucose-6-phosphate translocase, putative	Hen v Hg-up
Contig10187	2238	beta-N-acetylglucosaminidase	Hen v Hg-up
Contig11189	1764	pancreatic lipase-related protein 2-like	Hen v Hg-up
Contig452	2088	D-3-phosphoglycerate dehydrogenase	Hex v Hen-up
Contig5771	1818	conserved hypothetical protein	Hex v Hen-up
Contig19356	2705	GA19204	Hex v Hen-up
Contig11831	1280	conserved hypothetical protein	Hex v Hen-up
Contig19904	2650	hemocyanin subunit 4	Hex v Hen-up
Contig19904	2650	hemocyanin subunit 4	Hex v Hen-up
Contig20600	2957	cryptocyanin	Hex v Hen-up
Contig2371	3373	cryptocyanin	Hex v Hen-up
Contig19356	2705	GA19204	Hex v Hen-up
Contig20846	1181	glucosyl/glucuronosyl transferases	Hex v Hen-up
Contig8985	2201	conserved hypothetical protein	Hex v Hen-up
Contig19556	1464	pyruvate kinase 3	Hex v Hen-up
Contig20704	1533	cathepsin L	Hex v Hen-up
Contig17663	985	putative fructose 1,6-bisphosphate aldolase	Hex v Hen-up
Contig2979	1041	NADH Ubiquinone Oxidoreductase family member (nuo-5)-like	Hex v Hen-up
Contig16037	2008	actin-related protein 2/3 complex subunit 1A	Hex v Hen-up
Contig17976	1671	conserved hypothetical protein	Hex v Hen-up
Contig21608	951	conserved hypothetical protein	Hex v Hen-up
Contig21322	585	parvin	Hex v Hen-up
Contig2986	1217	tubulin beta-2 chain	Hex v Hen-up
Contig3339	1763	calreticulin precursor	Hex v Hen-up
Contig4897	946	conserved hypothetical protein	Hex v Hen-up
Contig2298	1747	conserved hypothetical protein	Hex v Hen-up
Contig18828	625	translocon-associated protein, gamma subunit, putative	Hex v Hen-up
Contig20846	1181	glucosyl/glucuronosyl transferases	Hex v Hen-up
Contig20313	1253	conserved hypothetical protein	Hex v Hen-down
Contig18116	2853	hemocyanin subunit 2	Hex v Hen-down
Contig18260	3422	hemocyanin subunit	Hex v Hen-down
Contig11244	5605	hemocyanin subunit 3	Hex v Hen-down
Contig10278	1470	ferritin 3	Hex v Hen-down
Contig10300	1779	betaine-homocysteine methyltransferase-like	Hex v Hen-down
Contig8374	1396	glycine N-methyltransferase	Hex v Hen-down
Contig6002	446	conserved hypothetical protein	Hex v Hen-down
Contig7286	762	conserved hypothetical protein	Hex v Hen-down
Contig10610	2204	S-adenosylmethionine synthetase isoform 1	Hex v Hen-down
Contig3820	1617	arginine kinase	Hex v Hen-down
Contig10810	830	nucleoside diphosphate kinase	Hex v Hen-down
Contig11228	1426	triacylglycerol lipase	Hex v Hen-down
Contig11077	1735	alpl protein	Hex v Hen-down
Contig8756	2292	chitinase 1 precursor	Hex v Hen-down
Contig8693	2262	chitinase	Hex v Hen-down
Contig10027	2361	chitinase	Hex v Hen-down
Contig10707	989	trypsin 2	Hex v Hen-down
Contig18622	1225	trypsin-like serine proteinase 2	Hex v Hen-down
Contig11189	1764	pancreatic lipase-related protein 2-like	Hex v Hen-down
Contig9415	523	iron regulatory protein 1-like protein	Hex v Hen-down
Contig20709	2092	conserved hypothetical protein	Hex v Hen-down
Contig273	1697	glutamine synthetase	Hex v Hen-down
Contig2885	863	H+-ATPase V-type subunit	Hex v Hen-down
Contig10884	739	ribosomal protein L10a	Hex v Hen-down
Contig8430	781	ribosomal protein L10	Hex v Hen-down
Contig7925	685	60S ribosomal protein L13A	Hex v Hen-down
Contig5601	735	ribosomal protein L13	Hex v Hen-down
Contig8348	634	conserved hypothetical protein	Hex v Hen-down
Contig10220	1287	conserved hypothetical protein	Hex v Hen-down
Contig8609	846	ribosomal protein rpl6	Hex v Hen-down
Contig4340	1177	ribosomal protein L7e	Hex v Hen-down
Contig11444	880	ribosomal protein L8	Hex v Hen-down
Contig20546	1080	60S acidic ribosomal protein P0	Hex v Hen-down
Contig15337	919	ribosomal protein P1	Hex v Hen-down
Contig674	532	ribosomal protein S11	Hex v Hen-down
Contig2844	675	ribosomal protein rps12	Hex v Hen-down
Contig21026	538	ribosomal protein S13	Hex v Hen-down
Contig5865	503	40S ribosomal protein S17	Hex v Hen-down
Contig14726	847	40S ribosomal protein S3-like	Hex v Hen-down
Contig5677	863	40S ribosomal protein S5	Hex v Hen-down
Contig2324	826	ribosomal protein S6	Hex v Hen-down
Contig5695	1237	laminin receptor	Hex v Hen-down
Contig1613	2515	elongation factor 1-alpha	Hex v Hen-down
Contig6467	4416	map kinase-interacting serine/threonine	Hex v Hen-down
Contig3478	2187	cytoplasmic type actin 2	Hex v Hen-down
Contig20320	1151	cofilin/actin-depolymerizing factor homolog (Protein D61) (Protein twinstar)	Hex v Hen-down
Contig13355	1465	ATP/ADP translocase	Hex v Hen-down
Contig19263	665	gamma-interferon-inducible lysosomal thiol reductase	Hex v Hen-down
Contig11227	1750	glucose-6-phosphate translocase, putative	Hex v Hen-down
Contig7324	985	metalloproteinase	Hex v Hen-down
Contig5691	1768	sodium-dependent phosphate transporter	Hex v Hen-down
Contig11228	1426	triacylglycerol lipase	Hex v Hen-down
Contig10187	2238	beta-N-acetylglucosaminidase	Hex v Hen-down
Contig947	2103	conserved hypothetical protein	Hex v Hen-down
Contig11189	1764	pancreatic lipase-related protein 2-like	Hex v Hen-down
